# Supplementary material for: Desoxyhemigossypol 6-methyl ether
Source: Acta Crystallogr Sect E Struct Rep Online. 2013 Jan 31;69(Pt 2):o302. doi: 10.1107/S1600536813002304 (PMC3569821; doi:10.1107/S1600536813002304)
Supplement: Supplementary file 1 [file e-69-0o302-sup1.cif]

##############################################################################
#                                                                            #
# This CIF contains the data in a paper accepted for publication in          #
# Acta Crystallographica Section E. It conforms to the requirements of       #
# Notes for Authors for Acta Crystallographica Section E, and has been       #
# peer reviewed under the auspices of the IUCr Commission on Journals.       #
#                                                                            #
# Full details of the Crystallographic Information File format               #
# are given in the paper "The Crystallographic Information File (CIF):       #
# a New Standard Archive File for Crystallography" by S. R. Hall, F. H.      #
# Allen and I. D. Brown [Acta Cryst. (1991), A47, 655-685].                  #
#                                                                            #
# The current version of the core CIF dictionary is obtainable from          #
# ftp://ftp.iucr.org/pub/cif_core.dic.                                       #
#                                                                            #
# Software is freely available for graphical display of the structure(s)     #
# in this CIF. For information consult the CIF software page                 #
# http://www.iucr.org/resources/cif/software.                                #
#                                                                            #
# This file may be used for bona fide research purposes within the           #
# scientific community so long as proper attribution is given to the journal # 
# article from which it was obtained.                                        #
#                                                                            #
##############################################################################
data_I
_audit_creation_method     SHELXL-97
_chemical_name_systematic
;\
6-Methoxy-10-methyl-7-(propan-2-yl)-2-oxatricyclo[6.3.1.0^4,12^]dodeca-\
1(11),4,6,8(12),9-pentaen-5-ol
;
_chemical_name_common
;
Desoxyhemigossypol 6-methyl ether
;
_chemical_formula_moiety     'C16 H18 O3'
_chemical_formula_sum     'C16 H18 O3'
_chemical_formula_iupac     'C16 H18 O3'
_chemical_formula_weight     258.30
_chemical_melting_point     ?
_symmetry_cell_setting     triclinic
_symmetry_space_group_name_H-M     'P -1'
_symmetry_space_group_name_Hall     '-P 1'
loop_
    _symmetry_equiv_pos_as_xyz
    'x, y, z'
    '-x, -y, -z'
_cell_length_a     10.0275(5)
_cell_length_b     11.1058(6)
_cell_length_c     13.2938(8)
_cell_angle_alpha     107.797(5)
_cell_angle_beta     103.896(5)
_cell_angle_gamma     90.435(4)
_cell_volume     1363.08(13)
_cell_formula_units_Z     4
_cell_measurement_reflns_used     3316
_cell_measurement_theta_min     3.61
_cell_measurement_theta_max     75.66
_cell_measurement_temperature     293(2)
_exptl_crystal_description     block
_exptl_crystal_colour     colourless
_exptl_crystal_size_max     0.40
_exptl_crystal_size_mid     0.34
_exptl_crystal_size_min     0.28
_exptl_crystal_density_diffrn     1.259
_exptl_crystal_density_meas     ?
_exptl_crystal_density_method     'not measured'
_exptl_crystal_F_000     552
_exptl_absorpt_coefficient_mu     0.693
_exptl_absorpt_correction_type     multi-scan
_exptl_absorpt_process_details     '(CrysAlis PRO; Oxford Diffraction, 2009)'
_exptl_absorpt_correction_T_min     0.925
_exptl_absorpt_correction_T_max     1.000
_exptl_special_details     ?
_diffrn_ambient_temperature     293(2)
_diffrn_radiation_type     CuK\a
_diffrn_radiation_wavelength     1.54184
_diffrn_radiation_source     'fine-focus sealed tube'
_diffrn_radiation_monochromator     graphite
_diffrn_measurement_device_type     'Oxford Diffraction Xcalibur Ruby'
_diffrn_measurement_method     '\w scans'
_diffrn_detector_area_resol_mean     10.2576
_diffrn_reflns_number     10119
_diffrn_reflns_av_R_equivalents     0.0270
_diffrn_reflns_av_sigmaI/netI     0.0334
_diffrn_reflns_theta_min     3.61
_diffrn_reflns_theta_max     75.88
_diffrn_reflns_theta_full     75.88
_diffrn_measured_fraction_theta_max     0.963
_diffrn_measured_fraction_theta_full     0.963
_diffrn_reflns_limit_h_min     -11
_diffrn_reflns_limit_h_max     12
_diffrn_reflns_limit_k_min     -13
_diffrn_reflns_limit_k_max     12
_diffrn_reflns_limit_l_min     -16
_diffrn_reflns_limit_l_max     16
_diffrn_standards_number     0
_diffrn_standards_interval_count     0
_diffrn_standards_interval_time     0
_diffrn_standards_decay_%     .
_refine_special_details
;
Refinement of <i>F</i>^2^ against ALL reflections. The weighted <i>R</i>-factor
<i>wR</i> and goodness of fit <i>S</i> are based on <i>F</i>^2^, conventional
<i>R</i>-factors <i>R</i> are based on <i>F</i>, with <i>F</i> set to zero for
negative <i>F</i>^2^. The threshold expression of <i>F</i>^2^ >
\s(<i>F</i>^2^) is used only for calculating <i>R</i>-factors(gt) <i>etc</i>.
and is not relevant to the choice of reflections for refinement.
<i>R</i>-factors based on <i>F</i>^2^ are statistically about twice as large
as those based on <i>F</i>, and <i>R</i>- factors based on ALL data will be
even larger.
;
_reflns_number_total     5476
_reflns_number_gt     3775
_reflns_threshold_expression     >2sigma(I)
_refine_ls_structure_factor_coef     Fsqd
_refine_ls_matrix_type     full
_refine_ls_R_factor_all     0.0729
_refine_ls_R_factor_gt     0.0499
_refine_ls_wR_factor_gt     0.1430
_refine_ls_wR_factor_ref     0.1579
_refine_ls_goodness_of_fit_ref     1.040
_refine_ls_restrained_S_all     1.040
_refine_ls_number_reflns     5476
_refine_ls_number_parameters     354
_refine_ls_number_restraints     0
_refine_ls_hydrogen_treatment     constr
_refine_ls_weighting_scheme     calc
_refine_ls_weighting_details
         'calc w=1/[\s^2^(Fo^2^)+(0.0881P)^2^+0.0965P] where P=(Fo^2^+2Fc^2^)/3'
_atom_sites_solution_hydrogens     geom
_atom_sites_solution_primary     direct
_atom_sites_solution_secondary     difmap
_refine_ls_shift/su_max     0.000
_refine_ls_shift/su_mean     0.000
_refine_diff_density_max     0.449
_refine_diff_density_min     -0.215
_refine_ls_extinction_method     SHELXL
_refine_ls_extinction_coef     0.0038(6)
_refine_ls_extinction_expression
                                  'Fc^*^=kFc[1+0.001xFc^2^\l^3^/sin(2\q)]^-1/4^'
loop_
    _atom_type_symbol
    _atom_type_description
    _atom_type_scat_dispersion_real
    _atom_type_scat_dispersion_imag
    _atom_type_scat_source
    'C' 'C' 0.0181 0.0091
                         'International Tables Vol C Tables 4.2.6.8 and 6.1.1.4'
    'H' 'H' 0.0000 0.0000
                         'International Tables Vol C Tables 4.2.6.8 and 6.1.1.4'
    'O' 'O' 0.0492 0.0322
                         'International Tables Vol C Tables 4.2.6.8 and 6.1.1.4'
_computing_data_collection     'CrysAlis Pro (Oxford Diffraction, 2009)'
_computing_cell_refinement     'CrysAlis Pro (Oxford Diffraction, 2009)'
_computing_data_reduction     'CrysAlis Pro (Oxford Diffraction, 2009)'
_computing_structure_solution     'SHELXS97 (Sheldrick, 2008)'
_computing_structure_refinement     'SHELXL97 (Sheldrick, 2008)'
_computing_molecular_graphics     'XP in SHELXTL (Sheldrick, 2008)'
_computing_publication_material     'SHELXL97 (Sheldrick, 2008)'
loop_
    _atom_site_type_symbol
    _atom_site_label
    _atom_site_fract_x
    _atom_site_fract_y
    _atom_site_fract_z
    _atom_site_U_iso_or_equiv
    _atom_site_adp_type
    _atom_site_calc_flag
    _atom_site_refinement_flags
    _atom_site_occupancy
    _atom_site_symmetry_multiplicity
    _atom_site_disorder_assembly
    _atom_site_disorder_group
    C C1 0.6372(2) 0.6300(2) 0.60266(16) 0.0584(5) Uani d . 1 1 . .
    C C2 0.5457(3) 0.7031(2) 0.64751(18) 0.0701(7) Uani d . 1 1 . .
    H H2 0.5440 0.7154 0.7196 0.084 Uiso calc R 1 1 . .
    C C3 0.4517(3) 0.7608(2) 0.5804(2) 0.0673(6) Uani d . 1 1 . .
    C C4 0.4535(2) 0.7425(2) 0.47364(18) 0.0583(5) Uani d . 1 1 . .
    H H4 0.3927 0.7831 0.4328 0.070 Uiso calc R 1 1 . .
    C C5 0.56004(19) 0.62981(17) 0.31437(15) 0.0461(4) Uani d . 1 1 . .
    C C6 0.65818(18) 0.54699(17) 0.28745(14) 0.0448(4) Uani d . 1 1 . .
    C C7 0.74826(19) 0.49542(18) 0.36144(16) 0.0479(4) Uani d . 1 1 . .
    C C8 0.73732(19) 0.52956(19) 0.46605(16) 0.0492(4) Uani d . 1 1 . .
    C C9 0.63691(19) 0.61040(18) 0.49337(15) 0.0487(4) Uani d . 1 1 . .
    C C10 0.54617(19) 0.66320(18) 0.42417(15) 0.0486(4) Uani d . 1 1 . .
    C C11 0.3488(3) 0.8409(3) 0.6302(3) 0.0941(9) Uani d . 1 1 . .
    H H11A 0.3084 0.8905 0.5848 0.141 Uiso calc R 1 1 . .
    H H11B 0.3947 0.8965 0.7016 0.141 Uiso calc R 1 1 . .
    H H11C 0.2777 0.7868 0.6359 0.141 Uiso calc R 1 1 . .
    C C12 0.8076(2) 0.4986(2) 0.56747(18) 0.0641(6) Uani d . 1 1 . .
    H H12A 0.7977 0.4079 0.5551 0.077 Uiso calc R 1 1 . .
    H H12B 0.9050 0.5272 0.5900 0.077 Uiso calc R 1 1 . .
    C C13 0.4747(2) 0.6820(2) 0.22867(18) 0.0594(5) Uani d . 1 1 . .
    H H13 0.5046 0.6427 0.1619 0.071 Uiso calc R 1 1 . .
    C C14 0.3207(2) 0.6418(3) 0.1997(2) 0.0762(7) Uani d . 1 1 . .
    H H14A 0.3072 0.5517 0.1843 0.114 Uiso calc R 1 1 . .
    H H14B 0.2747 0.6640 0.1365 0.114 Uiso calc R 1 1 . .
    H H14C 0.2835 0.6845 0.2600 0.114 Uiso calc R 1 1 . .
    C C15 0.5064(3) 0.8232(2) 0.2559(3) 0.0853(8) Uani d . 1 1 . .
    H H15A 0.4851 0.8668 0.3238 0.128 Uiso calc R 1 1 . .
    H H15B 0.4517 0.8515 0.1989 0.128 Uiso calc R 1 1 . .
    H H15C 0.6024 0.8411 0.2623 0.128 Uiso calc R 1 1 . .
    C C16 0.5963(2) 0.4046(2) 0.10614(18) 0.0665(6) Uani d . 1 1 . .
    H H16A 0.6233 0.3830 0.0387 0.100 Uiso calc R 1 1 . .
    H H16B 0.5017 0.4238 0.0935 0.100 Uiso calc R 1 1 . .
    H H16C 0.6065 0.3342 0.1342 0.100 Uiso calc R 1 1 . .
    O O1 0.73758(17) 0.56665(17) 0.64974(12) 0.0721(5) Uani d . 1 1 . .
    O O2 0.84360(15) 0.41512(15) 0.33045(13) 0.0626(4) Uani d . 1 1 . .
    H H2A 0.8335 0.3970 0.2643 0.094 Uiso calc R 1 1 . .
    O O3 0.68208(14) 0.51333(13) 0.18394(10) 0.0530(3) Uani d . 1 1 . .
    C C17 1.1325(2) 0.81302(19) -0.05314(15) 0.0498(4) Uani d . 1 1 . .
    C C18 1.2223(2) 0.9049(2) -0.05337(17) 0.0561(5) Uani d . 1 1 . .
    H H18 1.2599 0.8966 -0.1124 0.067 Uiso calc R 1 1 . .
    C C19 1.2561(2) 1.0143(2) 0.04066(18) 0.0555(5) Uani d . 1 1 . .
    C C20 1.2035(2) 1.02680(19) 0.12981(17) 0.0530(5) Uani d . 1 1 . .
    H H20 1.2300 1.0994 0.1903 0.064 Uiso calc R 1 1 . .
    C C21 1.04433(19) 0.92410(18) 0.21481(16) 0.0480(4) Uani d . 1 1 . .
    C C22 0.9539(2) 0.81841(18) 0.19220(15) 0.0485(4) Uani d . 1 1 . .
    C C23 0.9187(2) 0.71749(18) 0.09065(15) 0.0490(4) Uani d . 1 1 . .
    C C24 0.9836(2) 0.72145(17) 0.01286(15) 0.0480(4) Uani d . 1 1 . .
    C C25 1.07617(18) 0.82592(17) 0.03528(15) 0.0452(4) Uani d . 1 1 . .
    C C26 1.10907(18) 0.93059(17) 0.13117(15) 0.0456(4) Uani d . 1 1 . .
    C C27 1.3522(3) 1.1198(2) 0.0407(2) 0.0745(7) Uani d . 1 1 . .
    H H27A 1.3271 1.2002 0.0809 0.112 Uiso calc R 1 1 . .
    H H27B 1.3452 1.1177 -0.0332 0.112 Uiso calc R 1 1 . .
    H H27C 1.4453 1.1088 0.0743 0.112 Uiso calc R 1 1 . .
    C C28 0.9801(2) 0.6354(2) -0.09991(17) 0.0599(5) Uani d . 1 1 . .
    H H28A 1.0057 0.5518 -0.0983 0.072 Uiso calc R 1 1 . .
    H H28B 0.8891 0.6269 -0.1488 0.072 Uiso calc R 1 1 . .
    C C29 1.0730(2) 1.0259(2) 0.32693(17) 0.0585(5) Uani d . 1 1 . .
    H H29 1.0156 0.9971 0.3667 0.070 Uiso calc R 1 1 . .
    C C30 1.2201(2) 1.0329(2) 0.39328(19) 0.0680(6) Uani d . 1 1 . .
    H H30A 1.2413 0.9502 0.3977 0.102 Uiso calc R 1 1 . .
    H H30B 1.2305 1.0910 0.4655 0.102 Uiso calc R 1 1 . .
    H H30C 1.2818 1.0619 0.3587 0.102 Uiso calc R 1 1 . .
    C C31 1.0288(3) 1.1533(2) 0.3244(2) 0.0766(7) Uani d . 1 1 . .
    H H31A 1.0832 1.1876 0.2876 0.115 Uiso calc R 1 1 . .
    H H31B 1.0417 1.2091 0.3978 0.115 Uiso calc R 1 1 . .
    H H31C 0.9332 1.1450 0.2863 0.115 Uiso calc R 1 1 . .
    C C32 0.9621(3) 0.7427(3) 0.3406(2) 0.0781(7) Uani d . 1 1 . .
    H H32A 0.9789 0.6596 0.2989 0.117 Uiso calc R 1 1 . .
    H H32B 0.9104 0.7354 0.3908 0.117 Uiso calc R 1 1 . .
    H H32C 1.0485 0.7914 0.3804 0.117 Uiso calc R 1 1 . .
    O O4 1.08204(16) 0.69916(14) -0.13428(11) 0.0607(4) Uani d . 1 1 . .
    O O5 0.82418(17) 0.61951(15) 0.07111(12) 0.0663(4) Uani d . 1 1 . .
    H H5 0.7976 0.6270 0.1263 0.099 Uiso calc R 1 1 . .
    O O6 0.88542(15) 0.80485(15) 0.26829(12) 0.0612(4) Uani d . 1 1 . .
loop_
    _atom_site_aniso_label
    _atom_site_aniso_U_11
    _atom_site_aniso_U_22
    _atom_site_aniso_U_33
    _atom_site_aniso_U_12
    _atom_site_aniso_U_13
    _atom_site_aniso_U_23
    C1 0.0624(13) 0.0646(13) 0.0392(10) -0.0247(10) 0.0058(9) 0.0100(9)
    C2 0.0794(16) 0.0761(15) 0.0450(11) -0.0301(12) 0.0200(11) 0.0029(10)
    C3 0.0718(14) 0.0577(13) 0.0658(14) -0.0165(10) 0.0293(12) 0.0015(11)
    C4 0.0589(12) 0.0535(11) 0.0606(12) -0.0032(9) 0.0210(10) 0.0111(10)
    C5 0.0459(10) 0.0477(10) 0.0435(10) -0.0038(8) 0.0066(8) 0.0166(8)
    C6 0.0453(10) 0.0487(10) 0.0402(9) -0.0074(8) 0.0095(7) 0.0150(8)
    C7 0.0433(10) 0.0492(10) 0.0505(11) -0.0040(8) 0.0096(8) 0.0168(8)
    C8 0.0435(9) 0.0562(11) 0.0468(10) -0.0083(8) 0.0035(8) 0.0213(8)
    C9 0.0492(10) 0.0532(11) 0.0391(9) -0.0138(8) 0.0065(8) 0.0123(8)
    C10 0.0478(10) 0.0487(10) 0.0468(10) -0.0070(8) 0.0111(8) 0.0125(8)
    C11 0.112(2) 0.0758(18) 0.097(2) -0.0006(15) 0.0625(18) 0.0033(15)
    C12 0.0561(12) 0.0803(15) 0.0551(12) -0.0094(11) -0.0004(10) 0.0319(11)
    C13 0.0608(12) 0.0671(13) 0.0563(12) 0.0090(10) 0.0128(10) 0.0295(10)
    C14 0.0596(13) 0.0940(18) 0.0718(15) 0.0061(12) -0.0010(11) 0.0353(14)
    C15 0.0937(19) 0.0731(17) 0.108(2) 0.0165(14) 0.0338(17) 0.0493(16)
    C16 0.0740(14) 0.0662(14) 0.0494(12) -0.0038(11) 0.0119(10) 0.0072(10)
    O1 0.0736(10) 0.0946(12) 0.0453(8) -0.0151(9) 0.0010(7) 0.0295(8)
    O2 0.0562(8) 0.0723(10) 0.0627(9) 0.0146(7) 0.0165(7) 0.0249(8)
    O3 0.0590(8) 0.0579(8) 0.0434(7) -0.0053(6) 0.0169(6) 0.0151(6)
    C17 0.0510(10) 0.0525(11) 0.0445(10) 0.0036(8) 0.0108(8) 0.0145(8)
    C18 0.0536(11) 0.0669(13) 0.0525(11) 0.0010(9) 0.0184(9) 0.0220(10)
    C19 0.0473(10) 0.0590(12) 0.0614(12) -0.0027(9) 0.0104(9) 0.0234(10)
    C20 0.0490(10) 0.0488(10) 0.0564(12) -0.0015(8) 0.0088(9) 0.0134(9)
    C21 0.0468(10) 0.0492(10) 0.0462(10) 0.0066(8) 0.0114(8) 0.0130(8)
    C22 0.0501(10) 0.0530(11) 0.0443(10) 0.0060(8) 0.0139(8) 0.0166(8)
    C23 0.0517(10) 0.0465(10) 0.0475(10) -0.0015(8) 0.0087(8) 0.0162(8)
    C24 0.0526(10) 0.0457(10) 0.0433(10) 0.0005(8) 0.0076(8) 0.0140(8)
    C25 0.0427(9) 0.0488(10) 0.0457(10) 0.0035(7) 0.0091(8) 0.0189(8)
    C26 0.0451(9) 0.0444(9) 0.0467(10) 0.0045(7) 0.0094(8) 0.0151(8)
    C27 0.0697(15) 0.0747(16) 0.0810(16) -0.0162(12) 0.0205(13) 0.0268(13)
    C28 0.0707(13) 0.0555(12) 0.0496(11) -0.0083(10) 0.0152(10) 0.0116(9)
    C29 0.0632(13) 0.0551(12) 0.0500(11) 0.0036(9) 0.0145(10) 0.0065(9)
    C30 0.0680(14) 0.0671(14) 0.0559(13) 0.0026(11) 0.0024(11) 0.0113(10)
    C31 0.0866(17) 0.0659(15) 0.0707(15) 0.0164(12) 0.0193(13) 0.0126(12)
    C32 0.0918(18) 0.0867(17) 0.0575(13) -0.0204(14) 0.0101(12) 0.0328(13)
    O4 0.0726(9) 0.0588(8) 0.0475(8) -0.0071(7) 0.0220(7) 0.0076(6)
    O5 0.0794(10) 0.0641(9) 0.0538(8) -0.0213(8) 0.0213(8) 0.0138(7)
    O6 0.0636(9) 0.0718(9) 0.0521(8) -0.0019(7) 0.0222(7) 0.0197(7)
_geom_special_details
;
 All esds (except the esd in the dihedral angle between two l.s. planes)
 are estimated using the full covariance matrix.  The cell esds are taken
 into account individually in the estimation of esds in distances, angles
 and torsion angles; correlations between esds in cell parameters are only
 used when they are defined by crystal symmetry.  An approximate (isotropic)
 treatment of cell esds is used for estimating esds involving l.s. planes.
;
loop_
    _geom_bond_atom_site_label_1
    _geom_bond_atom_site_label_2
    _geom_bond_site_symmetry_2
    _geom_bond_distance
    _geom_bond_publ_flag
    C1 C2 . 1.354(3) ?
    C1 O1 . 1.370(3) ?
    C1 C9 . 1.401(3) ?
    C2 C3 . 1.432(4) ?
    C2 H2 . 0.9300 ?
    C3 C4 . 1.376(3) ?
    C3 C11 . 1.510(3) ?
    C4 C10 . 1.422(3) ?
    C4 H4 . 0.9300 ?
    C5 C6 . 1.387(3) ?
    C5 C10 . 1.433(3) ?
    C5 C13 . 1.520(3) ?
    C6 O3 . 1.391(2) ?
    C6 C7 . 1.427(3) ?
    C7 C8 . 1.357(3) ?
    C7 O2 . 1.363(2) ?
    C8 C9 . 1.393(3) ?
    C8 C12 . 1.504(3) ?
    C9 C10 . 1.398(3) ?
    C11 H11A . 0.9600 ?
    C11 H11B . 0.9600 ?
    C11 H11C . 0.9600 ?
    C12 O1 . 1.460(3) ?
    C12 H12A . 0.9700 ?
    C12 H12B . 0.9700 ?
    C13 C15 . 1.510(3) ?
    C13 C14 . 1.526(3) ?
    C13 H13 . 0.9800 ?
    C14 H14A . 0.9600 ?
    C14 H14B . 0.9600 ?
    C14 H14C . 0.9600 ?
    C15 H15A . 0.9600 ?
    C15 H15B . 0.9600 ?
    C15 H15C . 0.9600 ?
    C16 O3 . 1.436(2) ?
    C16 H16A . 0.9600 ?
    C16 H16B . 0.9600 ?
    C16 H16C . 0.9600 ?
    O2 H2A . 0.8200 ?
    C17 C18 . 1.357(3) ?
    C17 O4 . 1.383(2) ?
    C17 C25 . 1.392(3) ?
    C18 C19 . 1.420(3) ?
    C18 H18 . 0.9300 ?
    C19 C20 . 1.380(3) ?
    C19 C27 . 1.511(3) ?
    C20 C26 . 1.429(3) ?
    C20 H20 . 0.9300 ?
    C21 C22 . 1.388(3) ?
    C21 C26 . 1.435(3) ?
    C21 C29 . 1.530(3) ?
    C22 O6 . 1.394(2) ?
    C22 C23 . 1.429(3) ?
    C23 O5 . 1.358(2) ?
    C23 C24 . 1.359(3) ?
    C24 C25 . 1.391(3) ?
    C24 C28 . 1.504(3) ?
    C25 C26 . 1.404(3) ?
    C27 H27A . 0.9600 ?
    C27 H27B . 0.9600 ?
    C27 H27C . 0.9600 ?
    C28 O4 . 1.472(2) ?
    C28 H28A . 0.9700 ?
    C28 H28B . 0.9700 ?
    C29 C31 . 1.494(3) ?
    C29 C30 . 1.514(3) ?
    C29 H29 . 0.9800 ?
    C30 H30A . 0.9600 ?
    C30 H30B . 0.9600 ?
    C30 H30C . 0.9600 ?
    C31 H31A . 0.9600 ?
    C31 H31B . 0.9600 ?
    C31 H31C . 0.9600 ?
    C32 O6 . 1.432(3) ?
    C32 H32A . 0.9600 ?
    C32 H32B . 0.9600 ?
    C32 H32C . 0.9600 ?
    O5 H5 . 0.8200 ?
loop_
    _geom_angle_atom_site_label_1
    _geom_angle_atom_site_label_2
    _geom_angle_atom_site_label_3
    _geom_angle_site_symmetry_1
    _geom_angle_site_symmetry_3
    _geom_angle
    _geom_angle_publ_flag
    C2 C1 O1 . . 128.9(2) ?
    C2 C1 C9 . . 120.4(2) ?
    O1 C1 C9 . . 110.6(2) ?
    C1 C2 C3 . . 117.9(2) ?
    C1 C2 H2 . . 121.1 ?
    C3 C2 H2 . . 121.1 ?
    C4 C3 C2 . . 121.3(2) ?
    C4 C3 C11 . . 120.9(3) ?
    C2 C3 C11 . . 117.8(2) ?
    C3 C4 C10 . . 121.6(2) ?
    C3 C4 H4 . . 119.2 ?
    C10 C4 H4 . . 119.2 ?
    C6 C5 C10 . . 117.24(17) ?
    C6 C5 C13 . . 119.53(17) ?
    C10 C5 C13 . . 123.23(18) ?
    C5 C6 O3 . . 121.02(16) ?
    C5 C6 C7 . . 124.92(17) ?
    O3 C6 C7 . . 113.94(16) ?
    C8 C7 O2 . . 119.94(18) ?
    C8 C7 C6 . . 117.77(18) ?
    O2 C7 C6 . . 122.29(17) ?
    C7 C8 C9 . . 117.79(18) ?
    C7 C8 C12 . . 135.5(2) ?
    C9 C8 C12 . . 106.72(18) ?
    C8 C9 C10 . . 126.68(18) ?
    C8 C9 C1 . . 109.45(19) ?
    C10 C9 C1 . . 123.9(2) ?
    C9 C10 C4 . . 114.85(18) ?
    C9 C10 C5 . . 115.56(18) ?
    C4 C10 C5 . . 129.58(19) ?
    C3 C11 H11A . . 109.5 ?
    C3 C11 H11B . . 109.5 ?
    H11A C11 H11B . . 109.5 ?
    C3 C11 H11C . . 109.5 ?
    H11A C11 H11C . . 109.5 ?
    H11B C11 H11C . . 109.5 ?
    O1 C12 C8 . . 104.78(18) ?
    O1 C12 H12A . . 110.8 ?
    C8 C12 H12A . . 110.8 ?
    O1 C12 H12B . . 110.8 ?
    C8 C12 H12B . . 110.8 ?
    H12A C12 H12B . . 108.9 ?
    C15 C13 C5 . . 112.45(19) ?
    C15 C13 C14 . . 113.3(2) ?
    C5 C13 C14 . . 113.28(18) ?
    C15 C13 H13 . . 105.6 ?
    C5 C13 H13 . . 105.6 ?
    C14 C13 H13 . . 105.6 ?
    C13 C14 H14A . . 109.5 ?
    C13 C14 H14B . . 109.5 ?
    H14A C14 H14B . . 109.5 ?
    C13 C14 H14C . . 109.5 ?
    H14A C14 H14C . . 109.5 ?
    H14B C14 H14C . . 109.5 ?
    C13 C15 H15A . . 109.5 ?
    C13 C15 H15B . . 109.5 ?
    H15A C15 H15B . . 109.5 ?
    C13 C15 H15C . . 109.5 ?
    H15A C15 H15C . . 109.5 ?
    H15B C15 H15C . . 109.5 ?
    O3 C16 H16A . . 109.5 ?
    O3 C16 H16B . . 109.5 ?
    H16A C16 H16B . . 109.5 ?
    O3 C16 H16C . . 109.5 ?
    H16A C16 H16C . . 109.5 ?
    H16B C16 H16C . . 109.5 ?
    C1 O1 C12 . . 108.40(16) ?
    C7 O2 H2A . . 109.5 ?
    C6 O3 C16 . . 114.15(14) ?
    C18 C17 O4 . . 128.27(18) ?
    C18 C17 C25 . . 121.37(19) ?
    O4 C17 C25 . . 110.36(17) ?
    C17 C18 C19 . . 116.92(19) ?
    C17 C18 H18 . . 121.5 ?
    C19 C18 H18 . . 121.5 ?
    C20 C19 C18 . . 122.20(19) ?
    C20 C19 C27 . . 119.9(2) ?
    C18 C19 C27 . . 117.9(2) ?
    C19 C20 C26 . . 121.41(19) ?
    C19 C20 H20 . . 119.3 ?
    C26 C20 H20 . . 119.3 ?
    C22 C21 C26 . . 117.52(17) ?
    C22 C21 C29 . . 119.33(18) ?
    C26 C21 C29 . . 123.13(18) ?
    C21 C22 O6 . . 121.39(17) ?
    C21 C22 C23 . . 124.49(18) ?
    O6 C22 C23 . . 114.09(17) ?
    O5 C23 C24 . . 120.13(17) ?
    O5 C23 C22 . . 121.93(18) ?
    C24 C23 C22 . . 117.94(17) ?
    C23 C24 C25 . . 118.00(17) ?
    C23 C24 C28 . . 134.59(18) ?
    C25 C24 C28 . . 107.41(17) ?
    C24 C25 C17 . . 109.77(17) ?
    C24 C25 C26 . . 126.36(18) ?
    C17 C25 C26 . . 123.87(18) ?
    C25 C26 C20 . . 114.18(17) ?
    C25 C26 C21 . . 115.56(17) ?
    C20 C26 C21 . . 130.26(18) ?
    C19 C27 H27A . . 109.5 ?
    C19 C27 H27B . . 109.5 ?
    H27A C27 H27B . . 109.5 ?
    C19 C27 H27C . . 109.5 ?
    H27A C27 H27C . . 109.5 ?
    H27B C27 H27C . . 109.5 ?
    O4 C28 C24 . . 103.99(15) ?
    O4 C28 H28A . . 111.0 ?
    C24 C28 H28A . . 111.0 ?
    O4 C28 H28B . . 111.0 ?
    C24 C28 H28B . . 111.0 ?
    H28A C28 H28B . . 109.0 ?
    C31 C29 C30 . . 112.4(2) ?
    C31 C29 C21 . . 114.58(19) ?
    C30 C29 C21 . . 112.46(17) ?
    C31 C29 H29 . . 105.5 ?
    C30 C29 H29 . . 105.5 ?
    C21 C29 H29 . . 105.5 ?
    C29 C30 H30A . . 109.5 ?
    C29 C30 H30B . . 109.5 ?
    H30A C30 H30B . . 109.5 ?
    C29 C30 H30C . . 109.5 ?
    H30A C30 H30C . . 109.5 ?
    H30B C30 H30C . . 109.5 ?
    C29 C31 H31A . . 109.5 ?
    C29 C31 H31B . . 109.5 ?
    H31A C31 H31B . . 109.5 ?
    C29 C31 H31C . . 109.5 ?
    H31A C31 H31C . . 109.5 ?
    H31B C31 H31C . . 109.5 ?
    O6 C32 H32A . . 109.5 ?
    O6 C32 H32B . . 109.5 ?
    H32A C32 H32B . . 109.5 ?
    O6 C32 H32C . . 109.5 ?
    H32A C32 H32C . . 109.5 ?
    H32B C32 H32C . . 109.5 ?
    C17 O4 C28 . . 108.37(15) ?
    C23 O5 H5 . . 109.5 ?
    C22 O6 C32 . . 112.83(17) ?
loop_
    _geom_hbond_atom_site_label_D
    _geom_hbond_atom_site_label_H
    _geom_hbond_atom_site_label_A
    _geom_hbond_site_symmetry_A
    _geom_hbond_distance_DH
    _geom_hbond_distance_HA
    _geom_hbond_distance_DA
    _geom_hbond_angle_DHA
    O2 H2A O3 . 0.82 2.28 2.723(2) 114
    O2 H2A O4 2_765 0.82 2.11 2.809(2) 144
    O5 H5 O3 . 0.82 2.13 2.7843(19) 137
    O5 H5 O6 . 0.82 2.27 2.719(2) 115
    C12 H12B O2 2_766 0.97 2.48 3.445(3) 171
_iucr_refine_instructions_details
;
TITL I
CELL  1.54184  10.0275  11.1058  13.2938  107.797  103.896   90.435
ZERR     4.00   0.0005   0.0006   0.0008    0.005    0.005    0.004
LATT   1
SFAC  C    H    O
UNIT  64   72   12
MERG   2
HTAB O2 O3
HTAB O2 O4_$1
EQIV $1 2-x,1-y,-z
HTAB O5 O3
HTAB O5 O6
HTAB C12 O2_$2
EQIV $2 2-x,1-y,1-z
mpla 12 c1 c2 c3 c4 c5 c6 c7 c8 c9 c10 o1 c12
mpla 12 c17 c18 c19 c20 c21 c22 c23 c24 c25 c26 o4 c28
mpla 10 c1 c2 c3 c4 c5 c6 c7 c8 c9 c10 c2_$1 c3_$1 c4_$1 c5_$1 c6_$1 c7_$1
mpla 10 c1 c2 c3 c4 c5 c6 c7 c8 c9 c10 c1_$1 c8_$1 c9_$1 c10_$1
mpla 10 c1_$1 c2_$1 c3_$1 c4_$1 c5_$1 c6_$1 c7_$1 c8_$1 c9_$1 c10_$1
FMAP   2
PLAN   10
ACTA
HTAB    2.00000
BOND
BOND   $H
L.S.  5
WGHT    0.088100    0.096500
EXTI    0.003760
FVAR       1.00927
C1    1    0.637171    0.629971    0.602662    11.00000    0.06244    0.06459 =
         0.03920    0.01002    0.00580   -0.02467
C2    1    0.545740    0.703053    0.647511    11.00000    0.07935    0.07608 =
         0.04501    0.00292    0.02000   -0.03011
AFIX  43
H2    2    0.544047    0.715371    0.719591    11.00000   -1.20000
AFIX   0
C3    1    0.451736    0.760767    0.580409    11.00000    0.07179    0.05775 =
         0.06583    0.00147    0.02933   -0.01653
C4    1    0.453540    0.742540    0.473638    11.00000    0.05894    0.05355 =
         0.06059    0.01113    0.02095   -0.00316
AFIX  43
H4    2    0.392677    0.783104    0.432784    11.00000   -1.20000
AFIX   0
C5    1    0.560039    0.629811    0.314373    11.00000    0.04591    0.04773 =
         0.04350    0.01661    0.00658   -0.00377
C6    1    0.658177    0.546991    0.287453    11.00000    0.04526    0.04866 =
         0.04017    0.01501    0.00953   -0.00735
C7    1    0.748256    0.495417    0.361441    11.00000    0.04328    0.04922 =
         0.05050    0.01681    0.00955   -0.00403
C8    1    0.737324    0.529560    0.466048    11.00000    0.04345    0.05620 =
         0.04684    0.02134    0.00350   -0.00830
C9    1    0.636914    0.610396    0.493367    11.00000    0.04917    0.05322 =
         0.03913    0.01230    0.00646   -0.01378
C10   1    0.546172    0.663202    0.424174    11.00000    0.04785    0.04868 =
         0.04681    0.01250    0.01114   -0.00696
C11   1    0.348757    0.840928    0.630204    11.00000    0.11176    0.07575 =
         0.09721    0.00325    0.06254   -0.00061
AFIX 137
H11A  2    0.308382    0.890527    0.584763    11.00000   -1.50000
H11B  2    0.394664    0.896456    0.701631    11.00000   -1.50000
H11C  2    0.277741    0.786774    0.635885    11.00000   -1.50000
AFIX   0
C12   1    0.807602    0.498633    0.567474    11.00000    0.05609    0.08032 =
         0.05512    0.03193   -0.00044   -0.00940
AFIX  23
H12A  2    0.797749    0.407940    0.555140    11.00000   -1.20000
H12B  2    0.904988    0.527247    0.590046    11.00000   -1.20000
AFIX   0
C13   1    0.474706    0.682012    0.228667    11.00000    0.06083    0.06713 =
         0.05626    0.02955    0.01276    0.00898
AFIX  13
H13   2    0.504589    0.642660    0.161937    11.00000   -1.20000
AFIX   0
C14   1    0.320748    0.641814    0.199660    11.00000    0.05957    0.09403 =
         0.07177    0.03526   -0.00099    0.00610
AFIX 137
H14A  2    0.307238    0.551687    0.184292    11.00000   -1.50000
H14B  2    0.274694    0.663990    0.136462    11.00000   -1.50000
H14C  2    0.283479    0.684483    0.259981    11.00000   -1.50000
AFIX   0
C15   1    0.506377    0.823202    0.255927    11.00000    0.09374    0.07315 =
         0.10790    0.04926    0.03376    0.01651
AFIX 137
H15A  2    0.485139    0.866787    0.323844    11.00000   -1.50000
H15B  2    0.451706    0.851474    0.198939    11.00000   -1.50000
H15C  2    0.602418    0.841097    0.262327    11.00000   -1.50000
AFIX   0
C16   1    0.596310    0.404571    0.106140    11.00000    0.07404    0.06620 =
         0.04937    0.00717    0.01186   -0.00378
AFIX 137
H16A  2    0.623341    0.383048    0.038678    11.00000   -1.50000
H16B  2    0.501729    0.423768    0.093545    11.00000   -1.50000
H16C  2    0.606514    0.334179    0.134180    11.00000   -1.50000
AFIX   0
O1    3    0.737578    0.566652    0.649743    11.00000    0.07363    0.09456 =
         0.04526    0.02955    0.00105   -0.01511
O2    3    0.843599    0.415115    0.330450    11.00000    0.05623    0.07234 =
         0.06266    0.02488    0.01648    0.01461
AFIX 147
H2A   2    0.833489    0.396987    0.264318    11.00000   -1.50000
AFIX   0
O3    3    0.682083    0.513332    0.183939    11.00000    0.05898    0.05788 =
         0.04342    0.01510    0.01690   -0.00528
C17   1    1.132521    0.813019   -0.053140    11.00000    0.05097    0.05246 =
         0.04454    0.01454    0.01075    0.00358
C18   1    1.222275    0.904922   -0.053367    11.00000    0.05361    0.06694 =
         0.05245    0.02195    0.01844    0.00098
AFIX  43
H18   2    1.259877    0.896629   -0.112396    11.00000   -1.20000
AFIX   0
C19   1    1.256139    1.014325    0.040663    11.00000    0.04727    0.05904 =
         0.06137    0.02341    0.01037   -0.00274
C20   1    1.203504    1.026796    0.129813    11.00000    0.04898    0.04882 =
         0.05640    0.01337    0.00883   -0.00150
AFIX  43
H20   2    1.230033    1.099354    0.190323    11.00000   -1.20000
AFIX   0
C21   1    1.044331    0.924100    0.214810    11.00000    0.04685    0.04915 =
         0.04621    0.01298    0.01143    0.00655
C22   1    0.953894    0.818411    0.192197    11.00000    0.05005    0.05305 =
         0.04431    0.01660    0.01391    0.00603
C23   1    0.918705    0.717488    0.090652    11.00000    0.05166    0.04655 =
         0.04749    0.01616    0.00871   -0.00150
C24   1    0.983616    0.721451    0.012858    11.00000    0.05255    0.04569 =
         0.04328    0.01405    0.00759    0.00049
C25   1    1.076171    0.825924    0.035281    11.00000    0.04270    0.04877 =
         0.04568    0.01894    0.00909    0.00353
C26   1    1.109069    0.930587    0.131166    11.00000    0.04505    0.04440 =
         0.04672    0.01506    0.00943    0.00452
C27   1    1.352186    1.119849    0.040692    11.00000    0.06974    0.07467 =
         0.08098    0.02680    0.02054   -0.01616
AFIX 137
H27A  2    1.327058    1.200175    0.080896    11.00000   -1.50000
H27B  2    1.345240    1.117661   -0.033150    11.00000   -1.50000
H27C  2    1.445278    1.108751    0.074346    11.00000   -1.50000
AFIX   0
C28   1    0.980144    0.635378   -0.099909    11.00000    0.07068    0.05548 =
         0.04958    0.01155    0.01517   -0.00834
AFIX  23
H28A  2    1.005720    0.551794   -0.098318    11.00000   -1.20000
H28B  2    0.889086    0.626905   -0.148765    11.00000   -1.20000
AFIX   0
C29   1    1.072980    1.025853    0.326934    11.00000    0.06316    0.05509 =
         0.05003    0.00653    0.01445    0.00359
AFIX  13
H29   2    1.015555    0.997065    0.366720    11.00000   -1.20000
AFIX   0
C30   1    1.220073    1.032866    0.393283    11.00000    0.06802    0.06710 =
         0.05588    0.01130    0.00239    0.00262
AFIX 137
H30A  2    1.241281    0.950190    0.397694    11.00000   -1.50000
H30B  2    1.230452    1.090991    0.465512    11.00000   -1.50000
H30C  2    1.281780    1.061864    0.358725    11.00000   -1.50000
AFIX   0
C31   1    1.028836    1.153270    0.324435    11.00000    0.08659    0.06591 =
         0.07067    0.01264    0.01931    0.01636
AFIX 137
H31A  2    1.083184    1.187594    0.287581    11.00000   -1.50000
H31B  2    1.041736    1.209128    0.397824    11.00000   -1.50000
H31C  2    0.933213    1.144986    0.286292    11.00000   -1.50000
AFIX   0
C32   1    0.962113    0.742693    0.340567    11.00000    0.09178    0.08665 =
         0.05747    0.03279    0.01006   -0.02035
AFIX 137
H32A  2    0.978869    0.659581    0.298894    11.00000   -1.50000
H32B  2    0.910374    0.735380    0.390845    11.00000   -1.50000
H32C  2    1.048523    0.791438    0.380424    11.00000   -1.50000
AFIX   0
O4    3    1.082041    0.699158   -0.134279    11.00000    0.07260    0.05884 =
         0.04753    0.00756    0.02199   -0.00713
O5    3    0.824178    0.619506    0.071113    11.00000    0.07944    0.06411 =
         0.05377    0.01377    0.02127   -0.02129
AFIX 147
H5    2    0.797606    0.626962    0.126262    11.00000   -1.50000
AFIX   0
O6    3    0.885416    0.804854    0.268292    11.00000    0.06360    0.07178 =
         0.05210    0.01965    0.02217   -0.00189
HKLF 4
REM  I
REM R1 =  0.0499 for   3776 Fo > 4sig(Fo)  and  0.0729 for all   5476 data
REM    354 parameters refined using      0 restraints
END
WGHT      0.0881      0.0974
REM Highest difference peak  0.449,  deepest hole -0.215,  1-sigma level  0.038
Q1    1   0.9563  1.0874  0.3524  11.00000  0.05    0.45
Q2    1   0.5228  0.7593  0.1702  11.00000  0.05    0.23
Q3    1   1.0922  1.0657  0.2822  11.00000  0.05    0.20
Q4    1   1.0987  0.8722  0.0882  11.00000  0.05    0.18
Q5    1   1.0649  0.9400  0.1713  11.00000  0.05    0.18
Q6    1   1.4160  1.0640 -0.0134  11.00000  0.05    0.17
Q7    1   0.9245  0.7816  0.1339  11.00000  0.05    0.17
Q8    1   0.6041  0.6506  0.4650  11.00000  0.05    0.16
Q9    1   1.1197  0.8209  0.0014  11.00000  0.05    0.16
Q10   1   1.0045  0.8236  0.4091  11.00000  0.05    0.16
;
data_global
_journal_date_recd_electronic     2012-10-24
_journal_date_accepted     2013-01-23
_journal_name_full     'Acta Crystallographica, Section E'
_journal_year     2013
_journal_volume     69
_journal_issue      2
_journal_page_first     o302
_journal_page_last     o302
_journal_paper_category     QO
_journal_paper_doi     10.1107/S1600536813002304
_journal_coeditor_code     GK2530
_publ_contact_author_name     'Vyacheslav V. Uzbekov'
_publ_contact_author_address
;
Institute of Bioorganic Chemistry
Academy of Sciences of Uzbekistan
M. Ulugbek Str,83
Tashkent
100125 Uzbekistan
;
_publ_contact_author_email     'via74@yandex.ru'
_publ_contact_author_fax     '998712626073'
_publ_contact_author_phone     '998712623540'
_publ_section_title
;
Desoxyhemigossypol 6-methyl ether
;
loop_
    _publ_author_name
    _publ_author_footnote
    _publ_author_address
    'Uzbekov, Vyacheslav V.' .
;
Institute of Bioorganic Chemistry
Academy of Sciences of Uzbekistan
M. Ulugbek  str. 83
Tashkent
100125 Uzbekistan
;
    'Talipov, Samat A.' .
;
Institute of Bioorganic Chemistry
Academy of Sciences of Uzbekistan
M. Ulugbek  str. 83
Tashkent
100125 Uzbekistan
;
    'Ibragimov, Bakhtiyar T.' .
;
Institute of Bioorganic Chemistry
Academy of Sciences of Uzbekistan
M. Ulugbek  str. 83
Tashkent
100125 Uzbekistan
;
    'Stipanovic, Robert D.' .
;
Southern Plains Agricultural Research Center, Agricultural Research
Service, USDA, College Station, TX 77845, USA
;
    'Liu, Jinggao' .
;
Southern Plains Agricultural Research Center, Agricultural Research
Service, USDA, College Station, TX 77845, USA
;
