# Supplementary material for: Desoxyhemigossypol 6-methyl ether
Source: Acta Crystallogr Sect E Struct Rep Online. 2013 Jan 31;69(Pt 2):o302. doi: 10.1107/S1600536813002304 (PMC3569821; doi:10.1107/S1600536813002304)
Supplement: Supplementary file 2 [file e-69-0o302-Isup2.hkl]

#
# h,k,l, Fc-squared, Fo-squared, sigma(Fo-squared) and status flag
#
data_I
_shelx_title ' I'
_shelx_refln_list_code          4
_shelx_F_calc_maximum      142.81
_exptl_crystal_F_000       552.00
_reflns_d_resolution_high  0.7949
 
loop_
 _symmetry_equiv_pos_as_xyz
 'x, y, z'
 '-x, -y, -z'
 
_cell_length_a    10.0275
_cell_length_b    11.1058
_cell_length_c    13.2938
_cell_angle_alpha 107.797
_cell_angle_beta  103.896
_cell_angle_gamma  90.435
 
_shelx_F_squared_multiplier     1.000
 
loop_
 _refln_index_h
 _refln_index_k
 _refln_index_l
 _refln_F_squared_calc
 _refln_F_squared_meas
 _refln_F_squared_sigma
 _refln_observed_status
   1   0   0      771.99      720.56      5.80 o
   2   0   0      583.38      540.42      3.49 o
   3   0   0       63.71       62.83      1.44 o
   4   0   0      195.70      198.13      3.26 o
   5   0   0      110.29      142.00      2.64 o
   6   0   0       14.47       19.93      1.55 o
   7   0   0      109.37      115.32      4.79 o
   8   0   0        6.31        8.71      2.87 o
   9   0   0       43.28       34.88      3.77 o
  10   0   0       76.25       73.40      3.36 o
  11   0   0       17.22       10.78      2.59 o
 -11   1   0       12.03       10.45      1.76 o
 -10   1   0       27.70       24.70      1.80 o
  -9   1   0       54.22       50.72      2.75 o
  -8   1   0       27.61       20.20      1.83 o
  -7   1   0       80.04       77.80      5.09 o
  -6   1   0        8.13       12.10      2.19 o
  -5   1   0       46.84       54.90      3.06 o
  -4   1   0      277.20      203.46      7.22 o
  -3   1   0        1.30        3.01      0.81 o
  -2   1   0      978.30      872.02      2.96 o
  -1   1   0     4978.26     5131.87     45.43 o
   0   1   0     2194.05     2061.09     15.19 o
   1   1   0     2370.47     2364.67      9.22 o
   2   1   0      595.63      718.84      6.88 o
   3   1   0      303.26      320.21      2.44 o
   4   1   0       16.38       12.61      1.08 o
   5   1   0       67.48       63.67      2.87 o
   6   1   0      804.37      826.54      7.17 o
   7   1   0      341.56      347.83      5.40 o
   8   1   0        1.77       -1.13      1.79 o
   9   1   0       12.53       13.31      1.72 o
  10   1   0        8.09        8.42      1.38 o
  11   1   0       27.90       28.62      2.86 o
 -11   2   0        0.09        1.93      2.26 o
 -10   2   0        0.10        1.86      1.48 o
  -9   2   0       32.65       34.94      2.22 o
  -8   2   0       52.06       50.17      2.54 o
  -7   2   0        9.04        7.37      1.83 o
  -6   2   0        5.44       12.91      3.25 o
  -5   2   0       35.99       31.49      2.34 o
  -4   2   0      253.05      226.00      7.13 o
  -3   2   0       11.70        8.82      0.71 o
  -2   2   0    13806.98    14066.36     78.36 o
  -1   2   0      751.81      723.14      9.50 o
   0   2   0        5.32        3.07      0.48 o
   1   2   0      698.31      827.86      4.33 o
   2   2   0    18255.88    18444.85   1242.80 o
   3   2   0      236.26      294.44      4.26 o
   4   2   0       75.01       86.03      2.30 o
   5   2   0      456.38      491.73     14.96 o
   6   2   0        0.16        0.65      1.20 o
   7   2   0        8.03        2.67      2.37 o
   8   2   0        0.17       -1.37      1.97 o
   9   2   0        1.78        1.59      1.48 o
  10   2   0        0.69        0.80      1.31 o
  11   2   0        9.33        2.87      3.67 o
 -11   3   0        1.10        1.10      1.88 o
 -10   3   0        6.66        3.93      1.49 o
  -9   3   0       24.26       21.25      1.93 o
  -8   3   0      172.45      158.81      3.94 o
  -7   3   0        0.45        0.15      2.16 o
  -6   3   0       55.30       55.09      3.68 o
  -5   3   0      309.56      322.06     29.36 o
  -4   3   0        0.47        0.73      0.72 o
  -3   3   0     1178.46     1242.38      6.00 o
  -2   3   0      257.88      277.24     11.67 o
  -1   3   0      156.47      144.69      2.97 o
   0   3   0        9.73       10.35      1.35 o
   1   3   0     1179.04     1148.69      8.81 o
   2   3   0     4071.20     4316.91     19.80 o
   3   3   0        3.91        7.60      2.39 o
   4   3   0      219.99      245.66      2.75 o
   5   3   0      174.79      190.87      5.67 o
   6   3   0        2.27        0.68      1.45 o
   7   3   0        8.57        5.84      4.17 o
   8   3   0        4.22        2.14      1.93 o
   9   3   0        0.15        0.05      1.61 o
  10   3   0       31.72       38.96      2.01 o
  11   3   0       60.08       58.05      2.80 o
 -11   4   0        1.13        3.02      1.93 o
 -10   4   0        0.29        0.67      1.80 o
  -9   4   0        3.11        2.92      1.53 o
  -8   4   0        0.40        0.59      1.45 o
  -7   4   0        1.52        0.38      1.49 o
  -6   4   0      144.51      147.01      5.93 o
  -5   4   0      279.71      299.54      7.65 o
  -4   4   0       16.29       16.53      1.44 o
  -3   4   0        0.96        1.34      0.66 o
  -2   4   0      119.24      125.49      2.92 o
  -1   4   0      120.98      111.92      3.23 o
   0   4   0       51.09       50.95      2.31 o
   1   4   0      749.75      794.02      8.49 o
   2   4   0       35.86       36.01      2.42 o
   3   4   0      108.61      128.81      4.36 o
   4   4   0     2481.81     2670.88     33.02 o
   5   4   0      108.81      113.24      3.51 o
   6   4   0      225.17      228.10      5.11 o
   7   4   0        5.21        4.82      2.08 o
   8   4   0       12.36       11.07      1.73 o
   9   4   0       18.58       17.24      1.84 o
  10   4   0        6.77        6.72      1.33 o
 -11   5   0        7.33        7.85      2.08 o
 -10   5   0        7.73        5.79      2.42 o
  -9   5   0       70.58       76.59      3.44 o
  -8   5   0        2.10        3.93      1.72 o
  -7   5   0        4.72        4.04      1.48 o
  -6   5   0       41.28       40.53      2.26 o
  -5   5   0       22.01       29.91      3.20 o
  -4   5   0        6.14        6.14      1.26 o
  -3   5   0     1341.31     1368.89     10.72 o
  -2   5   0        7.46       10.21      1.41 o
  -1   5   0      454.51      418.51      6.74 o
   0   5   0      117.91      124.03      3.87 o
   1   5   0       44.67       49.79      2.74 o
   2   5   0       19.43       29.25      2.42 o
   3   5   0      161.44      173.59      3.77 o
   4   5   0     1398.21     1409.02     20.08 o
   5   5   0       71.20       70.67      3.04 o
   6   5   0        0.06       -0.38      1.88 o
   7   5   0       84.71       91.02      8.01 o
   8   5   0       27.03       28.96      2.23 o
   9   5   0        0.21       -1.16      1.36 o
  10   5   0        0.37       -0.38      1.18 o
 -11   6   0        0.68       -0.24      1.28 o
 -10   6   0        1.72        4.16      2.35 o
  -9   6   0        0.73       -0.38      2.42 o
  -8   6   0       19.27       19.49      2.24 o
  -7   6   0       27.50       21.44      1.90 o
  -6   6   0       23.03       19.75      1.59 o
  -5   6   0       32.93       30.52      3.16 o
  -4   6   0       13.18       16.84      2.82 o
  -3   6   0       46.51       55.81      2.52 o
  -2   6   0      170.08      149.88     10.38 o
  -1   6   0       28.86       26.97      2.45 o
   0   6   0      273.34      306.04      6.39 o
   1   6   0       36.33       39.40      1.89 o
   2   6   0      249.73      279.15      4.75 o
   3   6   0        0.08        2.07      1.21 o
   4   6   0      282.10      295.46     17.80 o
   5   6   0       97.54       84.27      3.59 o
   6   6   0       64.55       60.85      3.36 o
   7   6   0        8.51        7.84      1.74 o
   8   6   0        0.51        1.51      1.79 o
   9   6   0        2.17        2.36      1.32 o
  10   6   0        3.75        6.04      1.65 o
 -10   7   0        4.31        6.14      1.35 o
  -9   7   0       10.41        9.70      1.85 o
  -8   7   0        0.76        3.35      1.78 o
  -7   7   0        0.09        2.65      1.69 o
  -6   7   0        0.60        0.96      1.42 o
  -5   7   0      116.80      121.91      2.62 o
  -4   7   0       12.55       13.46      1.35 o
  -3   7   0       15.21       20.39      2.75 o
  -2   7   0       20.39       14.53      2.27 o
  -1   7   0      206.46      215.61      5.88 o
   0   7   0       10.89       14.52      1.36 o
   1   7   0       26.23       27.34      1.56 o
   2   7   0       75.35       69.50      2.88 o
   3   7   0       86.39       85.20      3.18 o
   4   7   0       74.60       70.19      3.30 o
   5   7   0      164.38      159.41      3.86 o
   6   7   0        3.50        3.05      1.56 o
   7   7   0       14.05       13.22      1.71 o
   8   7   0        3.86        3.94      1.23 o
   9   7   0        3.82        6.19      1.35 o
 -10   8   0        0.66        0.12      1.08 o
  -9   8   0        3.59        2.78      1.42 o
  -8   8   0        9.42        9.83      1.52 o
  -7   8   0        8.08       13.16      1.99 o
  -6   8   0      100.23       93.18      2.78 o
  -5   8   0      371.96      334.88      5.95 o
  -4   8   0       46.23       47.74      1.83 o
  -3   8   0       13.65       10.14      1.36 o
  -2   8   0        1.53        0.82      1.72 o
  -1   8   0      107.52      128.37      5.92 o
   0   8   0        6.24        7.79      2.79 o
   1   8   0      171.19      175.53      6.16 o
   2   8   0      286.59      297.86      6.58 o
   3   8   0       87.95       76.48      8.77 o
   4   8   0       20.74       23.83      2.22 o
   5   8   0       21.70       19.42      2.24 o
   6   8   0        1.75        1.27      1.59 o
   7   8   0        0.15        0.13      1.18 o
   8   8   0        0.05       -0.29      0.98 o
  -9   9   0        2.42        2.26      2.55 o
  -8   9   0        0.67        1.07      1.28 o
  -7   9   0        3.01        3.06      1.83 o
  -6   9   0       16.39       14.74      1.62 o
  -5   9   0        2.40        1.72      1.19 o
  -4   9   0       14.48       12.51      1.31 o
  -3   9   0        0.31       -1.34      1.34 o
  -2   9   0        2.48        2.36      2.33 o
  -1   9   0       16.81       22.89      7.51 o
   0   9   0      265.18      265.38      9.24 o
   1   9   0      588.92      594.29     12.63 o
   2   9   0      128.42      137.87      4.37 o
   3   9   0       16.72       15.23      2.18 o
   4   9   0        0.02       -0.05      1.65 o
   5   9   0        3.62        5.52      1.65 o
   6   9   0       41.60       47.91      1.83 o
   7   9   0        3.85        2.88      1.39 o
  -7  10   0       16.11       17.33      2.29 o
  -6  10   0        1.89        2.16      1.38 o
  -5  10   0        0.08        0.21      1.30 o
  -4  10   0        2.44        4.86      1.34 o
  -3  10   0       34.32       30.73      1.83 o
  -2  10   0        0.13       -0.09      1.67 o
  -1  10   0       23.71       21.75      3.37 o
   0  10   0       24.01       24.67      2.37 o
   1  10   0       15.55       16.22      2.27 o
   2  10   0       69.77       77.85      3.44 o
   3  10   0        0.15       -0.20      2.90 o
   4  10   0       10.30       17.39      3.33 o
   5  10   0        5.50        5.15      2.47 o
   6  10   0        3.74        6.04      2.18 o
   7  10   0        3.65        6.26      1.35 o
  -7  11   0        0.22        0.85      1.62 o
  -6  11   0        0.03        1.21      2.02 o
  -5  11   0        1.29       -0.38      1.51 o
  -4  11   0        2.82        3.34      1.42 o
  -3  11   0       36.44       39.38      2.11 o
  -2  11   0       29.58       26.35      1.90 o
  -1  11   0      173.62      187.58     12.43 o
   0  11   0       40.38       46.66      3.78 o
   1  11   0       11.60       12.96      2.26 o
   2  11   0       17.03       15.19      1.96 o
   3  11   0        0.75        1.94      2.21 o
   4  11   0        0.08       -1.85      1.85 o
   5  11   0        0.00       -1.20      1.77 o
  -5  12   0        5.97        4.29      1.59 o
  -4  12   0        7.85        8.75      3.89 o
  -3  12   0        1.67        1.16      1.42 o
  -2  12   0       12.74       19.49      3.13 o
  -1  12   0        3.14        1.83      1.70 o
   0  12   0        0.58        1.66      2.05 o
   1  12   0       10.32       11.95      1.81 o
   2  12   0        2.08        3.13      1.92 o
   3  12   0       28.81       31.91      2.23 o
   4  12   0        4.04        2.59      1.30 o
  -2  13   0        3.04        3.08      1.50 o
  -1  13   0        2.97        2.47      1.52 o
   0  13   0        0.24        1.17      1.47 o
   1  13   0        0.64        1.23      1.37 o
  -2 -13   1        1.15        0.09      1.41 o
  -1 -13   1        1.66        0.01      1.61 o
   0 -13   1        0.08        0.31      1.20 o
   1 -13   1        0.37       -0.51      1.17 o
   2 -13   1       34.07       40.00      1.85 o
   3 -13   1       39.41       38.49      2.20 o
  -4 -12   1        1.12       -1.57      1.57 o
  -3 -12   1        5.06        4.52      1.37 o
  -2 -12   1        6.53        7.43      2.13 o
  -1 -12   1        1.98        3.75      2.30 o
   0 -12   1        4.25        4.48      1.71 o
   1 -12   1        0.77       -0.83      1.76 o
   2 -12   1       33.34       38.74      2.47 o
   3 -12   1        1.36        0.20      1.63 o
   4 -12   1        0.94       -0.72      1.40 o
   5 -12   1        0.06        1.08      1.71 o
  -6 -11   1        9.53       12.43      1.83 o
  -5 -11   1        0.54       -0.33      1.90 o
  -4 -11   1       11.46       12.52      1.76 o
  -3 -11   1        6.52        8.06      2.19 o
  -2 -11   1        2.31        2.78      1.86 o
  -1 -11   1       53.99       49.93      2.71 o
   0 -11   1       91.76       90.13      5.41 o
   1 -11   1       95.64       87.99      4.57 o
   2 -11   1       39.47       36.49      2.90 o
   3 -11   1        0.35        0.24      1.49 o
   4 -11   1       10.43       11.08      1.32 o
   5 -11   1        5.49        4.64      1.65 o
   6 -11   1        2.14        0.61      1.90 o
  -7 -10   1       41.89       35.75      2.59 o
  -6 -10   1       15.97       16.28      2.62 o
  -5 -10   1        0.13        0.34      1.90 o
  -4 -10   1       12.45       14.56      2.02 o
  -3 -10   1        2.10        0.13      2.30 o
  -2 -10   1        4.35       11.36      2.41 o
  -1 -10   1       24.64       23.43      1.94 o
   0 -10   1      444.33      410.76     10.68 o
   1 -10   1      145.19      137.83      6.41 o
   2 -10   1       63.30       59.95      2.65 o
   3 -10   1        0.02        2.48      1.42 o
   4 -10   1       13.22       14.12      1.57 o
   5 -10   1       16.45       14.90      1.34 o
   6 -10   1       16.91       15.88      1.49 o
   7 -10   1       29.76       29.78      2.25 o
  -8  -9   1       94.40       87.83      2.20 o
  -7  -9   1       84.01       88.28      2.44 o
  -6  -9   1        4.52        3.32      1.55 o
  -5  -9   1       14.70       13.43      2.09 o
  -4  -9   1       50.93       46.76      2.88 o
  -3  -9   1        8.59        4.58      2.77 o
  -2  -9   1       27.69       32.93      3.53 o
  -1  -9   1        4.27       -0.98      2.85 o
   0  -9   1        2.58        3.67      2.21 o
   1  -9   1        0.81       -0.15      2.83 o
   2  -9   1        0.70        1.73      2.23 o
   3  -9   1       25.94       25.94      1.57 o
   4  -9   1        6.09        4.29      1.28 o
   5  -9   1        6.93        5.75      1.23 o
   6  -9   1        1.42        1.43      1.31 o
   7  -9   1       37.69       37.19      1.81 o
   8  -9   1        0.56        0.32      1.25 o
   9  -9   1        0.94        0.21      1.21 o
  -9  -8   1        0.03        0.14      1.52 o
  -8  -8   1       14.59       14.35      1.36 o
  -7  -8   1        0.37        2.76      1.48 o
  -6  -8   1      138.12      134.02      3.52 o
  -5  -8   1       81.82       77.63      2.88 o
  -4  -8   1       80.65       78.15      3.57 o
  -3  -8   1      166.10      154.50      4.67 o
  -2  -8   1       90.41       90.03      4.18 o
  -1  -8   1       73.33       74.84      4.20 o
   0  -8   1      124.54      102.05      4.86 o
   1  -8   1       28.14       23.98      1.90 o
   2  -8   1      147.63      148.46      4.35 o
   3  -8   1       18.46       19.40      1.45 o
   4  -8   1       26.38       25.75      1.50 o
   5  -8   1      115.08      108.52      2.65 o
   6  -8   1        2.09        2.37      1.20 o
   7  -8   1        7.21        8.02      1.41 o
   8  -8   1        3.12        3.31      1.35 o
   9  -8   1        4.03        4.68      1.44 o
  10  -8   1        0.02       -0.62      0.98 o
 -10  -7   1        2.37        1.81      1.33 o
  -9  -7   1        0.06       -0.87      1.30 o
  -8  -7   1       11.82       12.88      1.57 o
  -7  -7   1        0.00        0.75      1.59 o
  -6  -7   1      732.16      689.44      9.58 o
  -5  -7   1      419.82      415.11     12.19 o
  -4  -7   1       58.95       56.16      5.78 o
  -3  -7   1        2.15        2.54      1.59 o
  -2  -7   1       10.08        9.37      1.89 o
  -1  -7   1      308.45      314.48      8.59 o
   0  -7   1       10.21        7.24      1.48 o
   1  -7   1        0.83        0.00      1.35 o
   2  -7   1       26.22       22.67      2.88 o
   3  -7   1        1.19        4.78      2.28 o
   4  -7   1      138.02      143.52      2.64 o
   5  -7   1       17.39       18.10      1.38 o
   6  -7   1        0.50       -0.27      1.39 o
   7  -7   1        9.37        8.18      1.59 o
   8  -7   1        0.00        1.84      1.77 o
   9  -7   1        1.12        3.32      2.47 o
  10  -7   1        2.38        2.91      1.24 o
 -10  -6   1        3.44        4.53      1.78 o
  -9  -6   1        4.32        3.33      1.37 o
  -8  -6   1       18.85       16.01      1.99 o
  -7  -6   1        2.47        1.98      2.02 o
  -6  -6   1      175.53      191.47      7.23 o
  -5  -6   1      225.70      245.64     14.05 o
  -4  -6   1       13.56       15.95      2.71 o
  -3  -6   1      644.92      671.62      7.72 o
  -2  -6   1      156.62      150.20      2.81 o
  -1  -6   1       58.57       68.23      2.92 o
   0  -6   1       15.74       13.12      1.88 o
   1  -6   1        0.51        0.64      2.40 o
   2  -6   1        0.22        0.20      1.44 o
   3  -6   1       76.31       80.86      3.20 o
   4  -6   1        6.97        6.53      1.89 o
   5  -6   1       60.44       61.40      4.17 o
   6  -6   1        1.85        2.46      1.46 o
   7  -6   1       21.35       21.22      1.98 o
   8  -6   1        1.81        2.20      1.47 o
   9  -6   1        0.80        2.42      1.92 o
  10  -6   1        0.29        0.31      2.05 o
  11  -6   1        0.05        0.60      0.98 o
 -11  -5   1        1.72        1.39      1.35 o
 -10  -5   1        0.20       -1.21      1.47 o
  -9  -5   1       52.35       51.76      3.03 o
  -8  -5   1       16.60       17.15      2.21 o
  -7  -5   1        1.86        3.02      2.12 o
  -6  -5   1       21.01       21.44      2.35 o
  -5  -5   1       15.10       11.83      1.89 o
  -4  -5   1     2544.87     2648.23     25.06 o
  -3  -5   1     6291.70     6955.41     22.27 o
  -2  -5   1      148.64      130.06      9.04 o
  -1  -5   1      169.90      171.47      6.02 o
   0  -5   1       27.00       60.51     33.73 o
   1  -5   1      698.99      702.19     23.42 o
   2  -5   1      129.38      114.30      2.97 o
   3  -5   1       75.56       57.61      2.30 o
   4  -5   1       56.59       57.97      2.31 o
   5  -5   1        0.00       -1.11      2.38 o
   6  -5   1      301.42      309.48      3.81 o
   7  -5   1      240.49      215.84      6.05 o
   8  -5   1        2.92        4.38      1.97 o
   9  -5   1        0.02        0.48      1.95 o
  10  -5   1        1.79        3.90      1.84 o
  11  -5   1        1.23        1.87      1.66 o
 -11  -4   1        1.70        0.49      1.74 o
 -10  -4   1        1.34        0.39      1.56 o
  -9  -4   1        4.05        2.22      1.64 o
  -8  -4   1        9.97       11.04      2.26 o
  -7  -4   1       12.79       10.82      2.18 o
  -6  -4   1        0.33       -1.16      2.51 o
  -5  -4   1       85.27       86.45      3.76 o
  -4  -4   1     3107.40     3237.65     19.40 o
  -3  -4   1      543.20      620.33      7.04 o
  -2  -4   1      167.39      171.23      2.95 o
  -1  -4   1       31.75       28.17      1.72 o
   0  -4   1      694.15      619.35      6.12 o
   1  -4   1        0.72        8.79      1.53 o
   2  -4   1       46.00       37.53      2.88 o
   3  -4   1      120.37      145.08      5.69 o
   4  -4   1      746.85      775.35     38.61 o
   5  -4   1       63.22       55.67      3.61 o
   6  -4   1        0.05        2.10      2.31 o
   7  -4   1      153.08      148.13      3.89 o
   8  -4   1       15.65       15.32      2.19 o
   9  -4   1       30.84       31.45      2.43 o
  10  -4   1        5.23        7.86      1.92 o
  11  -4   1        0.00        1.69      1.81 o
 -11  -3   1        8.19        7.13      1.49 o
 -10  -3   1       60.95       60.30      3.30 o
  -9  -3   1        0.41        0.22      1.63 o
  -8  -3   1        0.14       -1.73      1.82 o
  -7  -3   1        1.04        5.44      1.88 o
  -6  -3   1       99.72       95.15      2.78 o
  -5  -3   1      711.53      767.27      8.39 o
  -4  -3   1     1678.24     2099.03      8.36 o
  -3  -3   1       15.16       14.87      1.07 o
  -2  -3   1     5352.64     5350.93     22.03 o
  -1  -3   1    12009.71    12270.96    364.83 o
   0  -3   1     2201.62     2176.80      6.80 o
   1  -3   1      240.77      246.97      4.36 o
   2  -3   1       53.76       49.06      1.96 o
   3  -3   1       56.81       59.09      4.48 o
   4  -3   1       27.43       32.17      2.58 o
   5  -3   1        0.06       -0.39      1.60 o
   6  -3   1        0.71       -0.71      2.28 o
   7  -3   1       26.30       25.55      2.54 o
   8  -3   1      310.80      308.51      6.55 o
   9  -3   1      134.08      131.99      3.62 o
  10  -3   1        0.03        0.30      1.70 o
  11  -3   1        0.10        1.07      1.91 o
 -11  -2   1       20.12       17.75      1.61 o
 -10  -2   1        0.21        0.67      1.49 o
  -9  -2   1       19.43       17.11      2.12 o
  -8  -2   1       55.60       61.26      3.15 o
  -7  -2   1        3.15        2.57      1.70 o
  -6  -2   1      482.21      440.43      5.37 o
  -5  -2   1      646.45      666.65     17.74 o
  -4  -2   1      147.62      172.39      2.05 o
  -3  -2   1      247.87      212.80      3.36 o
  -2  -2   1    20396.03    18916.02    163.80 o
  -1  -2   1     7343.48     7427.75     54.66 o
   0  -2   1      266.06      291.28      2.39 o
   1  -2   1     8932.67     8870.27    137.74 o
   2  -2   1    19708.93    20643.50    518.69 o
   3  -2   1       46.49       56.12      1.38 o
   4  -2   1       54.39       57.38      2.77 o
   5  -2   1      101.58      111.89     18.41 o
   6  -2   1        4.28        4.18      2.14 o
   7  -2   1       44.12       43.75      2.75 o
   8  -2   1      134.38      134.22      3.63 o
   9  -2   1      259.98      243.28      4.78 o
  10  -2   1       10.15        7.74      1.52 o
  11  -2   1       12.19       12.78      1.97 o
 -11  -1   1        2.93        1.41      1.60 o
 -10  -1   1       30.58       35.68      2.25 o
  -9  -1   1        6.55        3.90      2.04 o
  -8  -1   1       33.04       30.19      3.29 o
  -7  -1   1       45.54       49.06      2.21 o
  -6  -1   1      126.43      157.43      3.66 o
  -5  -1   1      441.46      404.28      5.80 o
  -4  -1   1      120.31      104.33      2.89 o
  -3  -1   1      547.01      479.36      3.98 o
  -2  -1   1     2247.97     2237.66     10.47 o
  -1  -1   1     2414.40     2215.17     28.47 o
   0  -1   1     1100.43     1049.68     11.56 o
   1  -1   1     5174.11     5301.00     94.80 o
   2  -1   1     8569.69     8504.94     50.93 o
   3  -1   1      757.40      731.80      4.15 o
   4  -1   1      123.46      134.13      5.75 o
   5  -1   1       46.45       71.76      3.32 o
   6  -1   1      191.76      192.43      5.95 o
   7  -1   1       22.81       24.63      3.34 o
   8  -1   1      186.03      182.79      5.03 o
   9  -1   1        0.41        0.08      1.67 o
  10  -1   1       42.60       45.41      2.21 o
  11  -1   1       61.91       63.19      2.47 o
 -11   0   1        0.00        1.43      1.78 o
 -10   0   1       43.89       49.14      3.06 o
  -9   0   1        0.03        1.92      1.86 o
  -8   0   1        5.20        3.58      1.67 o
  -7   0   1       21.10       23.82      1.77 o
  -6   0   1      132.63      117.09      4.18 o
  -5   0   1      225.11      183.82      8.17 o
  -4   0   1      233.55      219.98      6.77 o
  -3   0   1      331.28      364.29      5.33 o
  -2   0   1        7.07        4.41      0.25 o
  -1   0   1     3465.27     3241.83     19.06 o
   0   0   1        6.41        7.36      0.36 o
   1   0   1     9739.31    10018.59     46.50 o
   2   0   1       92.03      100.47      1.68 o
   3   0   1     1402.14     1506.11     20.66 o
   4   0   1      257.92      249.16      3.88 o
   5   0   1      487.45      499.38     11.63 o
   6   0   1       47.24       38.40      1.85 o
   7   0   1       24.67       18.64      3.05 o
   8   0   1        2.70        6.04      1.75 o
   9   0   1        0.00        1.84      1.88 o
  10   0   1       92.65       95.50      3.53 o
  11   0   1       76.66       75.61      2.67 o
 -11   1   1        0.69        2.20      1.71 o
 -10   1   1       15.19       14.49      1.70 o
  -9   1   1        0.00       -1.59      1.59 o
  -8   1   1       54.47       50.62      2.41 o
  -7   1   1      111.36      126.89      7.59 o
  -6   1   1        0.02        1.08      1.39 o
  -5   1   1      391.88      378.28     12.99 o
  -4   1   1       20.04       18.39      1.49 o
  -3   1   1      468.45      415.48      4.89 o
  -2   1   1       11.82       21.70      2.82 o
  -1   1   1      348.63      306.58      5.13 o
   0   1   1     5574.02     5575.85     31.49 o
   1   1   1     1734.83     1658.30     37.42 o
   2   1   1      608.98      586.38      6.86 o
   3   1   1      384.22      376.77      4.25 o
   4   1   1      253.06      282.94      4.62 o
   5   1   1      137.70      162.72      2.58 o
   6   1   1      156.57      174.87      3.27 o
   7   1   1      323.09      352.48     31.02 o
   8   1   1        1.18        1.34      1.81 o
   9   1   1        8.43       10.79      1.76 o
  10   1   1       53.12       54.31      2.47 o
  11   1   1       23.25       23.29      3.17 o
 -11   2   1        0.53        0.50      1.35 o
 -10   2   1       14.07       14.66      1.72 o
  -9   2   1        2.16        3.21      1.61 o
  -8   2   1        8.00        7.06      1.61 o
  -7   2   1        3.90        5.39      1.76 o
  -6   2   1       25.15       27.61      2.41 o
  -5   2   1      174.55      186.39      4.83 o
  -4   2   1       56.90       59.18      1.30 o
  -3   2   1      208.29      199.47      2.84 o
  -2   2   1      160.65      142.73      2.41 o
  -1   2   1        6.68        6.89      1.22 o
   0   2   1      128.88      131.31      2.05 o
   1   2   1     2195.96     2129.53      8.14 o
   2   2   1     3978.27     3965.23     36.76 o
   3   2   1     1976.20     2136.88      9.66 o
   4   2   1      396.17      431.10     11.83 o
   5   2   1      210.53      218.32      3.35 o
   6   2   1       95.16       88.57      2.67 o
   7   2   1      192.00      167.00      6.89 o
   8   2   1       56.92       56.94      3.11 o
   9   2   1        6.88        6.34      1.61 o
  10   2   1        7.48        8.58      1.46 o
  11   2   1        4.21        3.24      2.08 o
 -11   3   1        2.83        5.69      2.23 o
 -10   3   1       11.27       13.08      1.78 o
  -9   3   1       12.13        9.26      1.66 o
  -8   3   1        4.94        1.54      1.96 o
  -7   3   1       90.52      105.02      3.74 o
  -6   3   1       16.63       11.94      2.66 o
  -5   3   1      507.27      516.23     25.82 o
  -4   3   1      740.43      930.19     12.42 o
  -3   3   1       30.74       22.85      1.64 o
  -2   3   1        7.77        5.65      1.14 o
  -1   3   1      942.89      908.87      5.99 o
   0   3   1        8.71       11.76      1.61 o
   1   3   1      296.03      313.49      8.47 o
   2   3   1      513.66      546.27      7.09 o
   3   3   1      150.78      172.42      3.09 o
   4   3   1        1.34        0.56      0.90 o
   5   3   1      294.74      310.09      5.59 o
   6   3   1        8.44        8.59      1.45 o
   7   3   1       21.68       20.85      3.54 o
   8   3   1        3.14        2.59      1.52 o
   9   3   1        1.20       -0.35      1.53 o
  10   3   1        0.40       -0.37      1.36 o
 -11   4   1        0.02        0.40      2.15 o
 -10   4   1       22.94       24.39      3.44 o
  -9   4   1       17.86       15.41      3.49 o
  -8   4   1       70.74       78.21      3.08 o
  -7   4   1       11.96       12.75      1.40 o
  -6   4   1       86.89       86.63      4.89 o
  -5   4   1        0.38        0.13      2.13 o
  -4   4   1      696.25      747.31      5.76 o
  -3   4   1      155.94      182.66     13.92 o
  -2   4   1      116.69      132.97      3.30 o
  -1   4   1       11.23       11.09      1.85 o
   0   4   1      774.14      763.37      8.87 o
   1   4   1        0.66        5.76      1.60 o
   2   4   1       51.77       54.32      3.09 o
   3   4   1      379.45      342.82      7.33 o
   4   4   1      238.72      236.11      4.70 o
   5   4   1        6.42        5.92      1.61 o
   6   4   1        1.06        0.30      1.94 o
   7   4   1      155.57      142.71      5.88 o
   8   4   1        2.05        0.91      1.64 o
   9   4   1        0.32        0.37      1.45 o
  10   4   1        4.10        4.33      1.27 o
 -11   5   1        6.75        6.55      1.47 o
 -10   5   1        7.66        6.11      2.70 o
  -9   5   1       35.82       37.37      2.72 o
  -8   5   1       14.62       13.96      1.80 o
  -7   5   1       23.77       25.91      1.66 o
  -6   5   1        1.86        3.19      1.52 o
  -5   5   1      214.13      214.84      6.88 o
  -4   5   1       50.34       70.92      4.79 o
  -3   5   1       37.97       40.24      3.08 o
  -2   5   1      292.54      331.64      6.69 o
  -1   5   1      140.02      149.32      4.59 o
   0   5   1      145.75      158.49      4.81 o
   1   5   1      107.70       82.14      3.60 o
   2   5   1      130.38      115.68      4.43 o
   3   5   1       90.91       76.30      2.79 o
   4   5   1       80.59       78.63      3.03 o
   5   5   1       12.65       14.78      3.38 o
   6   5   1       10.30        7.28      1.69 o
   7   5   1       24.67       19.66      1.91 o
   8   5   1       64.96       51.01      2.53 o
   9   5   1        0.01        1.98      1.63 o
  10   5   1        1.12        2.17      1.24 o
 -11   6   1        0.56        0.17      1.06 o
 -10   6   1       27.60       24.85      2.97 o
  -9   6   1        9.78        5.81      1.76 o
  -8   6   1        2.37        3.05      2.08 o
  -7   6   1       87.85       84.21      3.47 o
  -6   6   1        0.27       -0.73      1.52 o
  -5   6   1       31.29       29.54      1.88 o
  -4   6   1      368.18      391.18     10.82 o
  -3   6   1      368.48      373.56      8.03 o
  -2   6   1      432.60      425.96      8.29 o
  -1   6   1        0.37        2.10      1.51 o
   0   6   1       55.16       57.85      3.25 o
   1   6   1       36.50       48.83      3.10 o
   2   6   1       14.64       12.19      1.58 o
   3   6   1       17.87       17.68      3.18 o
   4   6   1      188.10      196.69      3.97 o
   5   6   1      234.24      229.89      6.78 o
   6   6   1       30.66       28.24      2.02 o
   7   6   1        0.08       -0.22      1.34 o
   8   6   1       30.83       32.88      2.07 o
   9   6   1        3.21        3.15      1.19 o
 -10   7   1        0.84       -0.04      1.33 o
  -9   7   1        0.97        0.89      1.29 o
  -8   7   1        6.25        7.39      1.55 o
  -7   7   1       20.55       21.01      2.24 o
  -6   7   1        5.89        6.41      1.26 o
  -5   7   1        0.75        1.16      1.26 o
  -4   7   1       11.69        8.33      1.41 o
  -3   7   1      214.51      222.96      6.68 o
  -2   7   1      113.13      125.73      3.65 o
  -1   7   1      260.91      264.77      6.83 o
   0   7   1       84.62       98.17      4.44 o
   1   7   1       71.72       76.51      4.02 o
   2   7   1      331.20      362.83      5.82 o
   3   7   1      312.37      329.40     19.96 o
   4   7   1        6.84        7.29      1.86 o
   5   7   1       20.32       26.39      2.05 o
   6   7   1        4.56        1.88      1.42 o
   7   7   1        0.43        0.71      1.33 o
   8   7   1        2.93        1.08      1.23 o
   9   7   1        0.10       -0.14      1.67 o
 -10   8   1        4.74        3.94      1.20 o
  -9   8   1        0.07        0.19      1.16 o
  -8   8   1        6.03        4.35      1.42 o
  -7   8   1        5.83        4.13      1.51 o
  -6   8   1       14.69       13.57      1.44 o
  -5   8   1        0.20       -0.31      1.24 o
  -4   8   1       48.74       47.08      1.80 o
  -3   8   1        0.03        0.39      1.59 o
  -2   8   1        2.07        0.07      2.35 o
  -1   8   1        1.89        3.89      2.50 o
   0   8   1      495.06      525.87     11.23 o
   1   8   1       30.20       27.18      2.50 o
   2   8   1      157.01      135.94      6.64 o
   3   8   1        4.47        2.72      2.29 o
   4   8   1       20.64       22.00      2.21 o
   5   8   1       72.69       79.21      3.01 o
   6   8   1        1.32        1.98      1.30 o
   7   8   1       11.15       12.24      1.32 o
   8   8   1        8.19        6.97      1.85 o
  -9   9   1        0.25       -0.06      1.64 o
  -8   9   1        0.23        1.36      1.51 o
  -7   9   1        3.21        3.86      1.81 o
  -6   9   1        0.22        0.21      1.46 o
  -5   9   1       28.93       27.78      2.05 o
  -4   9   1        7.23        8.91      1.29 o
  -3   9   1        4.24        4.94      1.73 o
  -2   9   1      128.09      119.29      7.65 o
  -1   9   1       28.31       30.75      2.00 o
   0   9   1       35.28       22.12      2.51 o
   1   9   1      473.29      501.03     13.94 o
   2   9   1      157.02      135.41      6.59 o
   3   9   1        0.20        1.63      2.12 o
   4   9   1        0.06        0.73      2.00 o
   5   9   1        1.39        0.11      1.84 o
   6   9   1       15.66       15.82      1.90 o
   7   9   1        0.29       -0.73      1.59 o
  -8  10   1        0.01        1.69      1.57 o
  -7  10   1        0.15       -0.65      2.10 o
  -6  10   1        1.69        1.88      2.35 o
  -5  10   1        3.07        2.96      1.47 o
  -4  10   1        2.17        3.15      1.53 o
  -3  10   1        0.46       -0.08      1.65 o
  -2  10   1       17.86       20.04      1.85 o
  -1  10   1       45.56       53.40      4.19 o
   0  10   1       13.14       10.68      2.21 o
   1  10   1       19.32       19.75      2.32 o
   2  10   1       62.88       56.16      4.59 o
   3  10   1        0.02        0.47      2.51 o
   4  10   1        7.63       11.07      2.93 o
   5  10   1        4.97        5.22      2.32 o
   6  10   1        0.34        0.62      1.56 o
  -7  11   1        1.90        1.82      1.44 o
  -6  11   1        3.00        3.90      1.77 o
  -5  11   1        0.22        0.84      1.46 o
  -4  11   1        9.53       10.92      1.49 o
  -3  11   1        4.01        4.74      1.43 o
  -2  11   1        0.77        1.71      1.51 o
  -1  11   1       23.19       29.24      4.69 o
   0  11   1        9.84        9.58      1.91 o
   1  11   1       13.17       13.47      2.68 o
   2  11   1       10.66       13.34      2.63 o
   3  11   1        5.15        5.81      2.15 o
   4  11   1        0.08        0.22      1.84 o
   5  11   1        0.58        0.01      0.97 o
  -5  12   1        1.43       -0.02      1.49 o
  -4  12   1        1.21        2.03      1.80 o
  -3  12   1       22.37       23.60      1.73 o
  -2  12   1        2.46        1.69      1.93 o
  -1  12   1        1.71        1.23      2.34 o
   0  12   1        4.29        5.18      2.13 o
   1  12   1        2.03        2.63      1.42 o
   2  12   1        0.38        1.70      1.65 o
   3  12   1        0.10        1.13      0.95 o
  -2 -13   2        4.10        4.77      1.16 o
  -1 -13   2        0.01       -1.18      1.18 o
   0 -13   2        0.10       -0.99      1.59 o
   1 -13   2        3.55        5.20      1.33 o
   2 -13   2       35.24       39.25      1.97 o
   3 -13   2       24.51       25.24      2.20 o
  -5 -12   2        2.65        4.00      1.41 o
  -4 -12   2        0.24        1.19      1.28 o
  -3 -12   2        0.16        1.38      1.42 o
  -2 -12   2       22.08       23.48      2.86 o
  -1 -12   2        1.51        1.27      1.68 o
   0 -12   2        6.41        4.11      1.86 o
   1 -12   2       57.30       58.59      3.01 o
   2 -12   2       34.92       39.45      2.64 o
   3 -12   2       61.94       65.73      3.18 o
   4 -12   2        1.87        3.06      1.46 o
   5 -12   2        3.33        1.08      1.91 o
  -6 -11   2       20.35       19.92      4.15 o
  -5 -11   2        0.43        0.71      2.05 o
  -4 -11   2        7.89        6.61      1.88 o
  -3 -11   2        3.04        3.29      1.88 o
  -2 -11   2        4.48        6.26      1.61 o
  -1 -11   2        9.29        9.38      4.94 o
   0 -11   2       24.83       23.28      3.21 o
   1 -11   2       78.12       69.46      3.60 o
   2 -11   2        1.71        0.99      2.04 o
   3 -11   2       10.98       13.83      1.52 o
   4 -11   2        1.32        0.48      1.25 o
   5 -11   2        0.16        0.24      1.36 o
   6 -11   2        0.94        2.43      2.06 o
  -7 -10   2      140.50      138.79      4.86 o
  -6 -10   2       54.61       46.84      2.49 o
  -5 -10   2        0.61        0.92      2.39 o
  -4 -10   2       18.34       15.35      3.07 o
  -3 -10   2       16.20       14.75      3.05 o
  -2 -10   2       15.42       13.44      2.95 o
  -1 -10   2        7.99        3.07      2.70 o
   0 -10   2       43.06       52.45      3.06 o
   1 -10   2       70.02       62.85      5.15 o
   2 -10   2       25.99       26.01      3.21 o
   3 -10   2      211.41      235.04      4.63 o
   4 -10   2       22.05       21.84      1.54 o
   5 -10   2        1.66        3.77      1.37 o
   6 -10   2       12.19       12.07      1.41 o
   7 -10   2        3.43        3.34      1.78 o
   8 -10   2       14.53       19.23      2.01 o
  -8  -9   2       15.88       10.21      1.37 o
  -7  -9   2      276.60      305.73     14.91 o
  -6  -9   2        7.30        5.12      1.90 o
  -5  -9   2        0.02        1.63      2.00 o
  -4  -9   2       44.58       46.02      4.29 o
  -3  -9   2       58.66       58.59      4.34 o
  -2  -9   2        3.12        3.81      2.47 o
  -1  -9   2        8.07        5.50      2.42 o
   0  -9   2        1.36       -2.17      2.72 o
   1  -9   2        0.90        0.97      3.20 o
   2  -9   2       55.08       59.41      2.24 o
   3  -9   2      144.40      127.44      3.91 o
   4  -9   2       99.05       94.15      2.45 o
   5  -9   2        0.16       -0.40      1.18 o
   6  -9   2        2.04        0.83      1.34 o
   7  -9   2       30.07       31.04      1.70 o
   8  -9   2        0.06        0.84      1.42 o
   9  -9   2        0.17        0.94      1.16 o
  -9  -8   2        2.47        3.70      1.73 o
  -8  -8   2       40.46       45.06      5.41 o
  -7  -8   2       21.64       23.60      1.85 o
  -6  -8   2        0.01        2.95      2.31 o
  -5  -8   2      472.59      453.91     15.59 o
  -4  -8   2        3.86        3.87      2.48 o
  -3  -8   2        2.19        2.30      1.87 o
  -2  -8   2        4.85        5.39      2.50 o
  -1  -8   2      128.34      126.63      3.86 o
   0  -8   2       70.74       60.44      4.02 o
   1  -8   2       28.31       26.30      2.15 o
   2  -8   2        4.20        3.01      4.17 o
   3  -8   2       10.15        8.97      1.44 o
   4  -8   2        5.78        5.56      1.22 o
   5  -8   2      221.01      215.14      3.69 o
   6  -8   2       13.89       12.62      1.34 o
   7  -8   2        4.06        4.14      1.29 o
   8  -8   2        0.00       -1.40      2.04 o
   9  -8   2        6.42        7.26      1.45 o
  10  -8   2        1.51        1.81      0.96 o
 -10  -7   2        0.01       -1.22      1.49 o
  -9  -7   2        0.01        1.79      1.60 o
  -8  -7   2        0.55        0.20      1.58 o
  -7  -7   2       77.89       81.40      5.82 o
  -6  -7   2      250.79      234.29      5.74 o
  -5  -7   2     1645.00     1659.71    112.00 o
  -4  -7   2       12.18       11.76      2.02 o
  -3  -7   2       15.48       12.35      1.84 o
  -2  -7   2        1.40        2.50      1.45 o
  -1  -7   2      131.94      144.37      3.87 o
   0  -7   2        0.01        0.29      1.34 o
   1  -7   2       12.63        6.93      1.49 o
   2  -7   2       45.07       36.36      3.01 o
   3  -7   2        1.02        1.39      2.63 o
   4  -7   2       94.91       83.82      2.44 o
   5  -7   2      468.36      447.75      5.51 o
   6  -7   2       55.44       51.98      2.20 o
   7  -7   2        1.29        2.92      1.53 o
   8  -7   2        2.39        0.93      1.74 o
   9  -7   2        4.01        4.01      1.88 o
  10  -7   2        0.00       -0.08      1.14 o
 -10  -6   2        4.18        3.18      1.67 o
  -9  -6   2        0.21       -1.58      2.29 o
  -8  -6   2        0.22        2.64      2.01 o
  -7  -6   2        3.11        1.97      2.05 o
  -6  -6   2      190.35      183.27      4.97 o
  -5  -6   2      373.91      353.63      9.27 o
  -4  -6   2        2.55        3.96      1.64 o
  -3  -6   2       24.99       44.58     19.31 o
  -2  -6   2      100.72       99.58      6.56 o
  -1  -6   2       91.93      108.65      2.65 o
   0  -6   2      247.55      260.23     18.63 o
   1  -6   2       66.48       70.85      3.74 o
   2  -6   2        1.99        8.72      2.03 o
   3  -6   2        0.94        1.59      1.28 o
   4  -6   2       41.72       54.01      3.86 o
   5  -6   2      106.88      106.57      3.02 o
   6  -6   2        1.11        1.80      1.36 o
   7  -6   2      296.38      304.95      5.28 o
   8  -6   2        4.85        4.29      1.84 o
   9  -6   2        5.96        7.84      2.12 o
  10  -6   2        0.82        1.91      2.04 o
  11  -6   2        2.39        1.39      0.90 o
 -11  -5   2        0.78       -0.25      1.59 o
 -10  -5   2        1.45       -2.08      2.08 o
  -9  -5   2      142.33      132.24      6.26 o
  -8  -5   2      193.87      167.81      7.20 o
  -7  -5   2       31.05       34.46      5.84 o
  -6  -5   2       12.39        8.86      2.50 o
  -5  -5   2        0.06        1.90      1.73 o
  -4  -5   2      121.88      137.01      2.69 o
  -3  -5   2      649.63      622.03      6.81 o
  -2  -5   2      729.20      934.02     41.96 o
  -1  -5   2        1.38        3.09      0.92 o
   0  -5   2      159.52      221.53     46.37 o
   1  -5   2      546.57      493.46      7.96 o
   2  -5   2       53.01       49.15      2.16 o
   3  -5   2      259.23      257.51     10.63 o
   4  -5   2        4.64        4.02      2.45 o
   5  -5   2      223.23      246.57      7.45 o
   6  -5   2      172.57      171.98      3.32 o
   7  -5   2      273.13      257.95      4.78 o
   8  -5   2       88.38       95.68      4.45 o
   9  -5   2        1.97        2.74      1.86 o
  10  -5   2        0.01        1.39      1.65 o
  11  -5   2        0.73       -0.94      1.43 o
 -11  -4   2        0.31        2.48      1.78 o
 -10  -4   2       43.23       48.93      3.55 o
  -9  -4   2        0.12        1.29      1.91 o
  -8  -4   2       10.53        8.97      3.61 o
  -7  -4   2        2.88        7.83      5.56 o
  -6  -4   2        9.68        6.41      2.18 o
  -5  -4   2        0.11        0.37      1.12 o
  -4  -4   2        6.38        5.97      0.86 o
  -3  -4   2     3041.54     3631.23     25.19 o
  -2  -4   2       56.53       82.21      1.94 o
  -1  -4   2       73.30       94.11      2.74 o
   0  -4   2      409.90      444.29      2.72 o
   1  -4   2      993.36      902.44      9.44 o
   2  -4   2      205.58      179.28      3.55 o
   3  -4   2     1264.25     1368.97     22.06 o
   4  -4   2     2875.85     2881.05     21.67 o
   5  -4   2       77.36       85.85      4.33 o
   6  -4   2      113.78      110.63      5.21 o
   7  -4   2      391.35      377.77      7.11 o
   8  -4   2       96.99       86.94      5.42 o
   9  -4   2       20.72       19.82      2.28 o
  10  -4   2        1.56        2.42      1.61 o
  11  -4   2        3.83        5.96      1.60 o
 -11  -3   2       24.55       25.07      1.45 o
 -10  -3   2       75.32       86.78      3.36 o
  -9  -3   2        0.33        0.04      1.91 o
  -8  -3   2       43.39       42.89      2.68 o
  -7  -3   2       61.04       56.13      2.85 o
  -6  -3   2        1.24        3.27      1.59 o
  -5  -3   2      420.62      499.34      6.59 o
  -4  -3   2      163.79      206.74      3.19 o
  -3  -3   2      274.78      272.61      4.53 o
  -2  -3   2      558.65      581.16      8.29 o
  -1  -3   2     4761.34     5033.14     15.59 o
   0  -3   2       32.97       37.20      0.49 o
   1  -3   2       24.19       41.35      1.60 o
   2  -3   2      651.62      589.20      4.91 o
   3  -3   2     1420.41     1381.47     24.46 o
   4  -3   2      240.23      256.44      6.24 o
   5  -3   2       29.55       27.84      2.75 o
   6  -3   2        4.97        3.53      2.50 o
   7  -3   2       86.65       82.42      3.50 o
   8  -3   2        0.05       -0.02      2.11 o
   9  -3   2       46.94       44.91      2.95 o
  10  -3   2       36.40       30.99      2.87 o
  11  -3   2       13.82       14.34      2.02 o
 -11  -2   2        0.00        1.29      1.76 o
 -10  -2   2        7.75        6.28      1.52 o
  -9  -2   2        2.70        3.52      1.88 o
  -8  -2   2      103.10       96.58      3.71 o
  -7  -2   2       73.89       74.25      2.60 o
  -6  -2   2       11.79       14.80      1.43 o
  -5  -2   2        0.13       -0.85      2.22 o
  -4  -2   2      136.40      187.47     13.04 o
  -3  -2   2      606.40      587.94      4.32 o
  -2  -2   2      297.24      303.05      3.02 o
  -1  -2   2      152.23      152.66      1.99 o
   0  -2   2      118.27      124.31      1.12 o
   1  -2   2     2862.96     2942.00      8.25 o
   2  -2   2    15927.47    17119.97    139.59 o
   3  -2   2     4053.89     4093.45     17.15 o
   4  -2   2       41.10       36.93      2.39 o
   5  -2   2        3.51        5.61      1.41 o
   6  -2   2       68.46       70.26      3.97 o
   7  -2   2        5.50        6.81      1.91 o
   8  -2   2       90.31       84.01      3.04 o
   9  -2   2      102.83      105.16      3.28 o
  10  -2   2       10.98       14.21      1.76 o
  11  -2   2        0.15       -1.98      1.98 o
 -11  -1   2        0.04       -1.72      2.07 o
 -10  -1   2        0.26       -1.49      2.33 o
  -9  -1   2        1.57        3.89      1.88 o
  -8  -1   2       11.38       17.46      3.16 o
  -7  -1   2        5.11        3.10      1.37 o
  -6  -1   2      132.61      111.03      3.85 o
  -5  -1   2       37.52       30.40      1.91 o
  -4  -1   2       27.26       15.42      4.66 o
  -3  -1   2     1256.85     1330.92     29.21 o
  -2  -1   2      232.04      211.32      6.50 o
  -1  -1   2        0.94        0.63      0.34 o
   0  -1   2      362.94      329.73      4.12 o
   1  -1   2     2238.30     2185.88     15.17 o
   2  -1   2      994.77     1124.97      5.48 o
   3  -1   2      361.20      436.47     15.86 o
   4  -1   2        0.15       -0.23      1.70 o
   5  -1   2       37.76       33.69      2.78 o
   6  -1   2        9.82        4.10      2.30 o
   7  -1   2      132.96      145.84      3.47 o
   8  -1   2       24.37       27.43      1.90 o
   9  -1   2      228.24      248.61     13.09 o
  10  -1   2        0.90        2.01      2.46 o
  11  -1   2       21.35       21.83      1.73 o
 -11   0   2       34.75       33.80      2.27 o
 -10   0   2        3.44        4.56      1.92 o
  -9   0   2       91.53       98.89      3.53 o
  -8   0   2       35.86       43.89      2.25 o
  -7   0   2        5.53        6.64      1.37 o
  -6   0   2      532.06      488.19     15.45 o
  -5   0   2      462.85      542.08      6.04 o
  -4   0   2       15.82        8.94      1.55 o
  -3   0   2       94.61       67.60      2.18 o
  -2   0   2     3443.90     3011.81     10.20 o
  -1   0   2      351.43      321.03      5.19 o
   0   0   2        7.69        8.11      0.56 o
   1   0   2      101.16       98.49      1.14 o
   2   0   2      187.50      197.05      2.18 o
   3   0   2       17.86       27.35      1.69 o
   4   0   2       46.14       52.23      2.01 o
   5   0   2      720.29      721.51      7.69 o
   6   0   2       11.34        7.61      1.53 o
   7   0   2       17.29       17.78      1.95 o
   8   0   2       28.33       28.60      2.03 o
   9   0   2       28.93       25.80      1.94 o
  10   0   2        7.05        6.96      1.86 o
  11   0   2       48.11       52.31      3.11 o
 -11   1   2        7.29        9.00      1.75 o
 -10   1   2       64.73       65.54      3.39 o
  -9   1   2        5.08        4.96      2.37 o
  -8   1   2       21.98       20.31      1.73 o
  -7   1   2        7.94        8.11      1.86 o
  -6   1   2      479.81      547.29     22.54 o
  -5   1   2     1667.41     1618.89     67.14 o
  -4   1   2       41.96       74.28      2.19 o
  -3   1   2       39.14       31.33      1.48 o
  -2   1   2     6869.04     6271.47     21.23 o
  -1   1   2      158.43      144.13      1.39 o
   0   1   2      635.70      682.22      7.10 o
   1   1   2     2601.18     2591.12     13.54 o
   2   1   2      201.79      208.12      4.62 o
   3   1   2      335.77      281.26      4.69 o
   4   1   2       31.88       35.81      1.71 o
   5   1   2       52.30       53.10      2.00 o
   6   1   2        3.16        7.50      1.25 o
   7   1   2       12.63        6.84      2.24 o
   8   1   2        3.64        3.43      1.92 o
   9   1   2       33.29       35.42      4.38 o
  10   1   2        4.41        3.09      1.87 o
  11   1   2       21.51       21.73      2.12 o
 -11   2   2        7.36        6.53      1.67 o
 -10   2   2        7.84        6.57      1.92 o
  -9   2   2        0.33       -1.14      1.62 o
  -8   2   2       38.93       34.00      1.93 o
  -7   2   2      151.85      162.05      3.36 o
  -6   2   2      279.51      324.29      5.01 o
  -5   2   2       31.99       31.38      2.55 o
  -4   2   2      219.92      236.84      4.96 o
  -3   2   2      111.11       90.59      2.15 o
  -2   2   2      921.19      843.89      5.72 o
  -1   2   2      367.67      369.68      3.50 o
   0   2   2       29.96       48.79     10.37 o
   1   2   2     1591.17     1378.62     10.47 o
   2   2   2     1735.66     1702.79      9.03 o
   3   2   2       26.14       14.92      2.05 o
   4   2   2       89.23       84.34      1.76 o
   5   2   2        0.86        3.08      0.98 o
   6   2   2      183.67      186.58      9.36 o
   7   2   2       32.35       24.78      2.42 o
   8   2   2        2.02        1.95      2.08 o
   9   2   2        3.36        5.16      1.58 o
  10   2   2        0.90        1.15      1.28 o
  11   2   2        6.82        3.94      1.69 o
 -12   3   2        0.31        0.62      1.10 o
 -11   3   2        4.10        3.78      2.12 o
 -10   3   2        4.13        6.02      1.97 o
  -9   3   2       12.08       13.90      2.31 o
  -8   3   2      209.41      206.14      5.36 o
  -7   3   2      300.51      307.70      6.05 o
  -6   3   2        4.98        9.11      2.41 o
  -5   3   2      109.93       98.47      2.85 o
  -4   3   2      339.50      429.89     11.42 o
  -3   3   2      242.80      283.93      3.86 o
  -2   3   2       30.63       37.86      2.10 o
  -1   3   2     2114.78     2129.56      9.58 o
   0   3   2     1159.11     1084.59      7.30 o
   1   3   2      620.56      643.46      5.79 o
   2   3   2      330.69      313.16      4.27 o
   3   3   2        6.53       12.17      1.45 o
   4   3   2        3.32        1.93      1.04 o
   5   3   2       18.02       15.85      1.29 o
   6   3   2      148.58      163.13      3.82 o
   7   3   2      113.90      108.31      4.08 o
   8   3   2        0.00       -1.40      1.65 o
   9   3   2       32.93       35.41      2.08 o
  10   3   2       12.74       16.37      1.67 o
 -11   4   2        3.51        5.64      2.02 o
 -10   4   2        7.56        8.37      1.87 o
  -9   4   2       76.39       67.88      3.53 o
  -8   4   2       28.07       28.17      2.02 o
  -7   4   2       29.56       24.31      1.97 o
  -6   4   2        0.24        2.27      2.75 o
  -5   4   2       37.75       45.48      3.44 o
  -4   4   2      184.54      208.60      6.44 o
  -3   4   2       90.75       93.89      4.23 o
  -2   4   2      741.53      754.75      6.81 o
  -1   4   2       67.77       96.71      3.78 o
   0   4   2       78.61       58.54      3.03 o
   1   4   2      557.51      536.73      8.56 o
   2   4   2      107.02      130.57      6.20 o
   3   4   2      270.30      274.64      4.36 o
   4   4   2        7.62        8.09      1.50 o
   5   4   2       67.43       68.54      2.52 o
   6   4   2       93.43       95.42      3.12 o
   7   4   2      111.85      100.79      3.32 o
   8   4   2        0.04        1.09      1.60 o
   9   4   2       12.41       15.79      1.63 o
  10   4   2        0.62        1.46      1.79 o
 -11   5   2        0.07       -0.02      1.27 o
 -10   5   2        2.61        3.66      2.31 o
  -9   5   2       13.27       13.31      2.29 o
  -8   5   2        8.77        6.86      1.71 o
  -7   5   2       15.07       14.49      1.78 o
  -6   5   2       36.22       31.75      1.70 o
  -5   5   2        7.78        5.96      2.58 o
  -4   5   2       17.02       11.98      2.60 o
  -3   5   2        0.57        1.13      2.16 o
  -2   5   2      718.07      786.51     10.96 o
  -1   5   2      116.80      106.58      4.24 o
   0   5   2       17.54       40.88      2.99 o
   1   5   2       19.92       18.16      2.17 o
   2   5   2      385.55      370.38      8.30 o
   3   5   2       33.60       35.48      2.52 o
   4   5   2       12.56       10.69      1.82 o
   5   5   2      185.73      171.86      4.72 o
   6   5   2       13.60       11.20      1.55 o
   7   5   2       18.27       18.08      1.82 o
   8   5   2        0.61       -0.09      1.46 o
   9   5   2       38.79       35.42      1.95 o
 -11   6   2        1.41        1.70      1.06 o
 -10   6   2       11.86       10.72      1.87 o
  -9   6   2       16.46       16.29      1.68 o
  -8   6   2       17.88       18.94      2.34 o
  -7   6   2       30.62       30.64      2.53 o
  -6   6   2        0.00        0.54      1.41 o
  -5   6   2        0.00        1.36      1.41 o
  -4   6   2      255.42      283.35      5.24 o
  -3   6   2      610.80      604.88     10.73 o
  -2   6   2     1339.95     1345.83     15.48 o
  -1   6   2      470.74      536.78      9.92 o
   0   6   2       57.80       47.80      3.44 o
   1   6   2      132.57      149.56      5.59 o
   2   6   2       63.65       68.61      4.12 o
   3   6   2      317.84      307.24      6.92 o
   4   6   2        0.31        2.86      2.16 o
   5   6   2        0.04       -0.69      1.49 o
   6   6   2       28.40       27.35      1.89 o
   7   6   2       11.95       11.72      1.48 o
   8   6   2        6.11        6.36      1.47 o
   9   6   2       29.77       26.48      2.35 o
 -10   7   2        0.42        0.38      1.24 o
  -9   7   2        1.57        2.96      1.27 o
  -8   7   2        2.86        2.07      1.83 o
  -7   7   2        0.00       -0.41      1.54 o
  -6   7   2       51.35       48.80      1.70 o
  -5   7   2       46.17       45.79      1.78 o
  -4   7   2      134.38      136.42      3.39 o
  -3   7   2        9.72       12.47      2.05 o
  -2   7   2       22.04       18.83      2.72 o
  -1   7   2       31.44       28.17      3.09 o
   0   7   2       31.44       23.53      2.85 o
   1   7   2       88.60       91.14      2.91 o
   2   7   2      303.04      288.02      6.27 o
   3   7   2      985.27      952.42     11.48 o
   4   7   2      297.67      303.68     15.91 o
   5   7   2        0.75        0.28      1.48 o
   6   7   2       22.36       23.03      1.60 o
   7   7   2        2.17        2.91      1.28 o
   8   7   2        3.55        3.95      1.98 o
 -10   8   2        2.16        3.21      1.02 o
  -9   8   2        0.66        2.78      1.19 o
  -8   8   2        4.47        4.19      1.36 o
  -7   8   2       31.12       33.44      2.04 o
  -6   8   2       13.94       11.44      1.76 o
  -5   8   2       11.60       11.90      1.59 o
  -4   8   2        5.06        2.68      1.35 o
  -3   8   2       33.26       35.56      2.93 o
  -2   8   2       21.07       27.76      2.45 o
  -1   8   2       31.78       26.91      3.05 o
   0   8   2      376.72      396.46     10.31 o
   1   8   2        2.47        2.38      3.44 o
   2   8   2       25.57       20.84      2.49 o
   3   8   2        1.05        2.61      1.87 o
   4   8   2        5.71        5.20      2.06 o
   5   8   2        7.74        6.95      1.58 o
   6   8   2        6.99        8.78      1.52 o
   7   8   2        1.91        1.59      1.09 o
  -8   9   2        0.01       -0.04      1.39 o
  -7   9   2        4.23        2.49      1.89 o
  -6   9   2        3.65        5.52      1.87 o
  -5   9   2       12.00       13.43      1.51 o
  -4   9   2        0.09        0.87      1.64 o
  -3   9   2        0.25       -0.38      2.58 o
  -2   9   2        0.45        0.50      2.18 o
  -1   9   2        1.91       -0.83      2.28 o
   0   9   2        5.17        2.99      2.91 o
   1   9   2      104.93      103.17      5.89 o
   2   9   2       14.62       12.86      3.12 o
   3   9   2        0.23       -1.43      2.65 o
   4   9   2        0.21        2.46      1.91 o
   5   9   2        0.04       -1.28      1.62 o
   6   9   2        7.91        7.24      2.05 o
  -8  10   2        2.58        4.42      1.41 o
  -7  10   2        0.47       -0.13      1.83 o
  -6  10   2        1.88       -0.15      2.30 o
  -5  10   2        9.98       11.73      1.50 o
  -4  10   2        5.21        2.61      1.53 o
  -3  10   2        8.07        9.61      1.73 o
  -2  10   2        7.25        7.02      1.68 o
  -1  10   2        4.70        5.55      2.34 o
   0  10   2        8.87        7.92      2.78 o
   1  10   2        5.95        3.75      2.52 o
   2  10   2        2.52        0.37      2.64 o
   3  10   2       37.83       30.20      3.64 o
   4  10   2        7.16       11.03      2.60 o
   5  10   2       10.33       10.99      2.13 o
   6  10   2        6.71        7.92      1.30 o
  -7  11   2        0.17        0.67      1.31 o
  -6  11   2        1.83        1.40      1.67 o
  -5  11   2        0.80       -0.78      1.81 o
  -4  11   2       12.60       12.86      2.18 o
  -3  11   2        1.53        3.17      1.61 o
  -2  11   2        9.36       11.09      1.87 o
  -1  11   2        2.66        5.83      2.59 o
   0  11   2        0.46        1.44      2.42 o
   1  11   2        0.06        2.21      2.19 o
   2  11   2        9.64       10.61      2.19 o
   3  11   2        0.30        1.52      1.81 o
   4  11   2        1.01        0.51      1.00 o
  -3  12   2        0.67        1.88      1.72 o
  -2  12   2        1.65        2.10      1.79 o
  -1  12   2        2.40        2.42      1.89 o
   0  12   2        7.30       13.96      2.26 o
   1  12   2        3.53        2.23      1.71 o
   2  12   2        0.12        0.90      1.36 o
  -3 -13   3        3.04        2.97      1.49 o
  -2 -13   3        5.28        6.06      1.23 o
  -1 -13   3        0.12       -0.55      1.56 o
   0 -13   3        1.48        1.20      1.33 o
   1 -13   3       24.51       30.49      2.01 o
   2 -13   3        0.03        0.79      1.25 o
   3 -13   3        7.43        8.09      1.95 o
   4 -13   3        0.00        1.58      1.49 o
  -5 -12   3        0.23        1.42      1.14 o
  -4 -12   3        0.37        0.52      1.58 o
  -3 -12   3        0.13       -0.51      1.44 o
  -2 -12   3        6.67        9.63      1.39 o
  -1 -12   3        3.97        5.92      1.83 o
   0 -12   3        4.06        3.60      1.79 o
   1 -12   3       59.81       67.56      3.24 o
   2 -12   3      220.61      225.07      5.19 o
   3 -12   3       14.62       15.15      1.55 o
   4 -12   3        0.07       -1.32      1.45 o
   5 -12   3        0.09       -0.59      1.89 o
  -7 -11   3        1.27        0.71      1.29 o
  -6 -11   3        1.88        3.90      1.95 o
  -5 -11   3        1.61        3.92      1.62 o
  -4 -11   3        1.05        0.95      2.47 o
  -3 -11   3        1.00        4.47      2.69 o
  -2 -11   3       22.94       23.84      2.33 o
  -1 -11   3        0.01        0.67      1.96 o
   0 -11   3       44.45       43.45      2.94 o
   1 -11   3       16.85       13.64      2.27 o
   2 -11   3       36.39       39.16      2.75 o
   3 -11   3        8.35        8.44      1.38 o
   4 -11   3       11.58       12.64      1.42 o
   5 -11   3        6.31        7.26      1.41 o
   6 -11   3        0.01        1.17      1.93 o
  -8 -10   3        1.61        5.49      1.40 o
  -7 -10   3       63.26       65.36      2.50 o
  -6 -10   3       71.22       65.34      4.00 o
  -5 -10   3        0.54       -0.38      2.54 o
  -4 -10   3       19.26       22.56      3.18 o
  -3 -10   3       77.36       68.79      4.71 o
  -2 -10   3       32.99       24.52      3.33 o
  -1 -10   3       26.79       22.62      3.10 o
   0 -10   3        1.52        1.80      1.94 o
   1 -10   3       44.87       42.47      2.88 o
   2 -10   3       58.70       57.38      2.24 o
   3 -10   3      113.31      115.52      3.01 o
   4 -10   3       59.99       57.47      1.97 o
   5 -10   3        2.66        1.94      1.30 o
   6 -10   3        2.61        1.77      1.30 o
   7 -10   3        8.93        9.90      1.94 o
   8 -10   3        0.02        1.64      1.67 o
  -8  -9   3        3.81        0.64      1.14 o
  -7  -9   3      122.45      120.37      3.71 o
  -6  -9   3       17.02       10.44      2.67 o
  -5  -9   3       12.59       11.32      2.82 o
  -4  -9   3        2.76        3.57      2.93 o
  -3  -9   3       23.67       20.60      3.26 o
  -2  -9   3       75.37       64.57      4.66 o
  -1  -9   3        9.89       16.19      3.18 o
   0  -9   3        0.68        0.04      2.19 o
   1  -9   3       38.76       41.23      5.73 o
   2  -9   3       87.34       87.11      3.54 o
   3  -9   3      158.21      151.35      4.28 o
   4  -9   3      113.81      103.52      3.93 o
   5  -9   3        9.82        9.10      1.49 o
   6  -9   3        0.39        0.49      1.19 o
   7  -9   3        4.23        3.10      1.34 o
   8  -9   3        5.74        5.81      1.44 o
   9  -9   3        4.46        6.40      1.09 o
  -9  -8   3        2.87        4.12      1.17 o
  -8  -8   3        0.12       -0.33      1.54 o
  -7  -8   3        9.82        3.73      2.37 o
  -6  -8   3        8.34        9.68      2.30 o
  -5  -8   3       47.94       44.67      2.99 o
  -4  -8   3       26.43       21.51      2.53 o
  -3  -8   3        1.43        1.68      2.03 o
  -2  -8   3        1.93        0.96      2.03 o
  -1  -8   3       10.80        9.26      1.54 o
   0  -8   3       12.48       12.51      1.88 o
   1  -8   3        0.18        0.65      1.73 o
   2  -8   3       58.51       57.67      2.30 o
   3  -8   3       71.47       82.03      2.16 o
   4  -8   3      113.24      101.50      2.42 o
   5  -8   3      142.39      140.55      3.60 o
   6  -8   3       53.14       56.85      2.24 o
   7  -8   3       13.64       13.62      1.51 o
   8  -8   3        6.46        8.44      1.44 o
   9  -8   3        1.88        1.03      1.26 o
 -10  -7   3        2.85        1.51      1.63 o
  -9  -7   3        7.73        6.49      1.70 o
  -8  -7   3       26.41       17.64      3.13 o
  -7  -7   3       59.29       41.63      4.56 o
  -6  -7   3      138.00      121.74      6.23 o
  -5  -7   3       10.40       10.67      2.42 o
  -4  -7   3       22.81       29.43      3.25 o
  -3  -7   3       75.58       80.75      3.57 o
  -2  -7   3      183.79      166.08      5.84 o
  -1  -7   3      264.89      278.40      5.23 o
   0  -7   3     1328.39     1277.85     10.98 o
   1  -7   3      112.10       96.20      5.31 o
   2  -7   3       42.84       34.53      2.95 o
   3  -7   3      132.89      120.55      4.88 o
   4  -7   3       32.97       29.67      1.71 o
   5  -7   3      179.84      161.27      4.62 o
   6  -7   3      161.13      160.72      3.89 o
   7  -7   3       23.69       21.81      1.94 o
   8  -7   3        0.43       -1.46      1.70 o
   9  -7   3        4.20        3.86      1.73 o
  10  -7   3        0.82       -0.26      1.57 o
 -11  -6   3       13.93        9.63      1.40 o
 -10  -6   3        1.45       -1.21      1.46 o
  -9  -6   3        5.70        3.25      2.57 o
  -8  -6   3       52.92       48.52      4.43 o
  -7  -6   3       54.17       38.64      4.25 o
  -6  -6   3        1.52        1.94      2.34 o
  -5  -6   3        8.67        5.66      2.24 o
  -4  -6   3        1.29        4.00      1.36 o
  -3  -6   3      116.46      132.48      3.58 o
  -2  -6   3      713.49      676.19      7.50 o
  -1  -6   3      169.33      164.56      4.16 o
   0  -6   3       66.23       69.50      2.57 o
   1  -6   3        1.54        3.29      1.43 o
   2  -6   3       50.10       51.45      3.20 o
   3  -6   3       42.73       43.77      2.90 o
   4  -6   3       15.85       15.52      2.80 o
   5  -6   3       14.62       17.50      1.48 o
   6  -6   3      815.63      796.63      7.08 o
   7  -6   3       25.29       21.75      2.34 o
   8  -6   3        6.06        8.49      1.93 o
   9  -6   3        3.03        3.58      1.82 o
  10  -6   3        0.02       -1.97      1.97 o
 -11  -5   3        0.32        0.65      1.59 o
 -10  -5   3        1.40        0.00      2.10 o
  -9  -5   3        0.99        2.61      1.82 o
  -8  -5   3      185.01      183.51     16.61 o
  -7  -5   3        7.10        3.37      2.13 o
  -6  -5   3       90.35       70.36      4.48 o
  -5  -5   3        0.51        0.51      1.59 o
  -4  -5   3        1.49        3.57      1.05 o
  -3  -5   3      885.36      988.65     14.64 o
  -2  -5   3      184.15      248.23      2.98 o
  -1  -5   3      571.13      635.26     28.41 o
   0  -5   3      483.94      423.63      7.56 o
   1  -5   3       68.52       61.17      3.18 o
   2  -5   3      465.36      453.06      7.68 o
   3  -5   3       72.33       89.59      3.02 o
   4  -5   3        7.20        4.05      2.08 o
   5  -5   3      320.14      377.81      9.16 o
   6  -5   3       21.60       23.73      1.98 o
   7  -5   3        2.30        3.14      1.93 o
   8  -5   3       20.34       19.95      3.36 o
   9  -5   3        2.90        1.29      1.78 o
  10  -5   3        1.90        2.44      1.57 o
  11  -5   3        1.27        0.67      1.28 o
 -11  -4   3        4.58        6.07      1.26 o
 -10  -4   3        9.15       11.44      1.85 o
  -9  -4   3      162.79      156.26      6.83 o
  -8  -4   3       12.24       13.03      2.16 o
  -7  -4   3       36.67       29.61      2.46 o
  -6  -4   3       10.54        7.45      1.36 o
  -5  -4   3        4.04        3.00      1.10 o
  -4  -4   3       13.28       13.66      0.93 o
  -3  -4   3     1129.41     1225.87     18.57 o
  -2  -4   3      224.24      242.12      2.68 o
  -1  -4   3      812.66      818.54      6.75 o
   0  -4   3      420.92      410.47      6.67 o
   1  -4   3      454.77      480.73      7.15 o
   2  -4   3      111.49      100.50      6.30 o
   3  -4   3     2975.12     3265.07     19.94 o
   4  -4   3     2230.29     2204.81     18.93 o
   5  -4   3      285.97      305.98      7.83 o
   6  -4   3       98.62      100.22      2.99 o
   7  -4   3       64.47       65.43      4.68 o
   8  -4   3       21.17       24.13      3.57 o
   9  -4   3        0.01        1.11      1.88 o
  10  -4   3       10.57        9.39      1.70 o
  11  -4   3       11.46       10.94      1.53 o
 -11  -3   3        1.10        0.42      1.31 o
 -10  -3   3        0.15       -1.74      2.85 o
  -9  -3   3       78.76       72.88      5.16 o
  -8  -3   3        0.00        0.42      1.84 o
  -7  -3   3        4.61        4.27      1.87 o
  -6  -3   3        8.84       10.85      1.72 o
  -5  -3   3      410.50      431.60      6.03 o
  -4  -3   3        7.39       15.41      2.01 o
  -3  -3   3       84.71       83.08      2.11 o
  -2  -3   3       14.29        9.64      2.01 o
  -1  -3   3      533.61      478.24      7.49 o
   0  -3   3       45.84       47.00      1.44 o
   1  -3   3       49.15       48.04      1.76 o
   2  -3   3       14.14       12.04      1.02 o
   3  -3   3     2558.63     2904.55     37.82 o
   4  -3   3     1361.88     1386.32     28.88 o
   5  -3   3      202.03      220.05      7.93 o
   6  -3   3       50.77       52.39      3.71 o
   7  -3   3       15.86       17.31      2.14 o
   8  -3   3      118.15      121.82      4.42 o
   9  -3   3       55.47       57.73      3.20 o
  10  -3   3       14.38       16.11      1.89 o
  11  -3   3        3.33        2.23      1.60 o
 -12  -2   3        0.01        0.09      1.56 o
 -11  -2   3        0.45        1.17      1.39 o
 -10  -2   3       57.82       60.13      3.13 o
  -9  -2   3      113.18      110.04      5.48 o
  -8  -2   3      144.03      147.54      4.43 o
  -7  -2   3        8.97       11.01      1.53 o
  -6  -2   3      145.08      168.11      3.30 o
  -5  -2   3      235.30      269.68      6.65 o
  -4  -2   3        0.36        0.47      1.12 o
  -3  -2   3     2763.17     2678.01     82.33 o
  -2  -2   3     2212.57     1935.05     50.56 o
  -1  -2   3     1998.73     1965.69      8.86 o
   0  -2   3      183.09      210.00      2.55 o
   1  -2   3     1970.91     1895.29      7.99 o
   2  -2   3      418.13      376.06      4.12 o
   3  -2   3     1288.77     1414.54     13.19 o
   4  -2   3      222.03      262.07      4.31 o
   5  -2   3      183.13      182.42      8.24 o
   6  -2   3       25.07       30.44      2.10 o
   7  -2   3      101.51       94.66      3.63 o
   8  -2   3       98.90       92.71      3.05 o
   9  -2   3        8.60       12.10      1.98 o
  10  -2   3       53.76       59.90      3.62 o
  11  -2   3        0.19       -0.88      1.78 o
 -12  -1   3       11.98       13.21      1.83 o
 -11  -1   3       27.27       28.40      3.11 o
 -10  -1   3       12.06       20.15      4.29 o
  -9  -1   3        8.23        3.25      2.31 o
  -8  -1   3       59.09       61.58      6.39 o
  -7  -1   3      665.18      671.97      8.25 o
  -6  -1   3       52.04       52.19      2.70 o
  -5  -1   3      953.20      914.68     22.51 o
  -4  -1   3      395.36      424.32     18.65 o
  -3  -1   3      227.62      259.17      7.98 o
  -2  -1   3     1152.05     1101.85      6.85 o
  -1  -1   3      864.10      768.94      3.90 o
   0  -1   3     7676.49     7580.09     49.29 o
   1  -1   3     1296.37     1308.71      7.73 o
   2  -1   3       88.71       88.48      1.52 o
   3  -1   3     2493.51     2635.92    103.11 o
   4  -1   3       44.56       42.20      3.09 o
   5  -1   3       29.69       37.48      3.19 o
   6  -1   3       23.31       25.45      2.19 o
   7  -1   3       24.45       23.56      1.94 o
   8  -1   3       15.62       17.08      1.87 o
   9  -1   3       12.81        8.31      2.00 o
  10  -1   3       27.56       26.77      3.17 o
  11  -1   3        2.63        2.77      1.78 o
 -12   0   3       50.65       51.61      3.10 o
 -11   0   3       10.32        8.54      2.84 o
 -10   0   3       13.87       18.06      1.76 o
  -9   0   3        0.18        0.07      1.71 o
  -8   0   3       20.88       15.35      1.74 o
  -7   0   3        7.03        8.43      1.41 o
  -6   0   3       30.39       27.70      1.56 o
  -5   0   3        5.12       17.65      1.58 o
  -4   0   3      337.88      277.25      3.91 o
  -3   0   3      163.38      165.72      3.28 o
  -2   0   3        4.46        1.49      0.53 o
  -1   0   3     1079.83      935.64      4.78 o
   0   0   3     2214.78     2074.14      7.78 o
   1   0   3      201.98      203.58      2.72 o
   2   0   3        0.10        0.41      0.55 o
   3   0   3       25.88       35.43      1.51 o
   4   0   3        2.83        3.03      1.85 o
   5   0   3      334.23      360.11      5.72 o
   6   0   3       80.32       79.29      2.61 o
   7   0   3       60.07       65.45      2.51 o
   8   0   3       93.03       97.59      3.66 o
   9   0   3        0.52       -0.22      2.33 o
  10   0   3       46.23       57.47      3.68 o
  11   0   3        0.02        1.88      1.67 o
 -12   1   3       31.38       34.61      2.80 o
 -11   1   3       26.87       29.52      4.62 o
 -10   1   3        7.26        6.50      2.51 o
  -9   1   3        3.83        2.98      1.70 o
  -8   1   3      151.30      160.10      3.71 o
  -7   1   3      101.69      112.35      6.90 o
  -6   1   3      324.61      365.30      7.87 o
  -5   1   3      714.34      665.82      9.51 o
  -4   1   3      128.96      169.70      4.50 o
  -3   1   3     2137.12     2003.19     13.52 o
  -2   1   3      163.73      151.59      5.05 o
  -1   1   3     1965.79     1920.01      7.10 o
   0   1   3     1224.95     1110.53      9.15 o
   1   1   3      240.68      269.92      5.04 o
   2   1   3       27.65       31.73      4.10 o
   3   1   3        0.69        1.23      0.89 o
   4   1   3       21.07       23.89      1.16 o
   5   1   3      589.57      588.78      6.20 o
   6   1   3       41.97       44.41      2.59 o
   7   1   3        8.31        7.90      2.12 o
   8   1   3       10.22       11.23      2.13 o
   9   1   3        6.76        7.30      1.51 o
  10   1   3        7.51        7.78      1.65 o
  11   1   3        3.43        3.26      1.57 o
 -11   2   3       14.49       17.31      1.99 o
 -10   2   3       16.01       13.35      1.99 o
  -9   2   3        2.31        2.02      1.94 o
  -8   2   3        2.28        0.44      1.88 o
  -7   2   3        2.45        0.10      1.86 o
  -6   2   3      268.50      285.65      7.63 o
  -5   2   3      470.79      524.60      6.13 o
  -4   2   3        5.38       12.79      1.37 o
  -3   2   3      212.06      164.27      3.02 o
  -2   2   3      590.13      577.95     13.66 o
  -1   2   3        0.53        2.88      0.77 o
   0   2   3      481.50      427.01      4.56 o
   1   2   3      851.69      865.04      6.75 o
   2   2   3       82.46       67.55      2.22 o
   3   2   3      202.82      217.68      6.07 o
   4   2   3        2.67        5.94      1.01 o
   5   2   3       37.80       40.62      1.93 o
   6   2   3      173.37      154.38      4.55 o
   7   2   3       22.27       23.04      2.33 o
   8   2   3       36.96       40.09      3.94 o
   9   2   3        8.54        9.03      1.52 o
  10   2   3        2.17        3.46      1.61 o
 -12   3   3        0.79        2.31      1.52 o
 -11   3   3        0.00       -1.09      1.43 o
 -10   3   3       19.26       17.10      2.25 o
  -9   3   3        0.02        1.88      2.53 o
  -8   3   3        1.23       -1.64      2.75 o
  -7   3   3        0.14       -2.23      2.23 o
  -6   3   3       39.61       31.51      4.53 o
  -5   3   3        2.60        5.18      1.30 o
  -4   3   3      112.11      116.15      3.25 o
  -3   3   3     3134.54     3385.74    118.71 o
  -2   3   3      247.35      203.46      4.26 o
  -1   3   3       69.34       75.43      3.29 o
   0   3   3     1004.77      983.67      7.63 o
   1   3   3       15.55       12.39      1.49 o
   2   3   3      255.35      221.39      4.00 o
   3   3   3       15.07       14.04      1.44 o
   4   3   3        0.59        2.12      1.14 o
   5   3   3       45.27       36.79      3.30 o
   6   3   3        0.25       -1.25      1.62 o
   7   3   3      494.20      465.32      6.62 o
   8   3   3       47.12       48.76      2.50 o
   9   3   3       22.04       23.31      1.85 o
  10   3   3        9.14        9.90      2.10 o
 -11   4   3        0.29        1.63      1.40 o
 -10   4   3        0.01        0.61      1.79 o
  -9   4   3        0.67       -0.23      1.84 o
  -8   4   3       98.31       99.69      3.96 o
  -7   4   3      133.21      141.56      3.48 o
  -6   4   3        5.63       11.87      3.13 o
  -5   4   3      120.86      136.82      4.30 o
  -4   4   3       83.05      103.30      2.94 o
  -3   4   3      299.78      306.99      4.84 o
  -2   4   3      966.70      969.96     11.95 o
  -1   4   3     1414.07     1469.45     14.61 o
   0   4   3       17.34       15.18      2.42 o
   1   4   3      499.51      570.53      6.64 o
   2   4   3        2.02        1.99      1.14 o
   3   4   3        1.34        7.50      1.25 o
   4   4   3        3.50        3.46      1.56 o
   5   4   3       39.91       33.74      2.07 o
   6   4   3        3.13        4.72      1.68 o
   7   4   3       17.33       18.73      1.70 o
   8   4   3       69.14       62.69      2.66 o
   9   4   3        9.22        8.09      1.81 o
  10   4   3        1.07        1.25      1.51 o
 -11   5   3        0.01        0.46      1.28 o
 -10   5   3        0.70        0.12      1.78 o
  -9   5   3        4.41       -0.17      2.83 o
  -8   5   3       18.27       18.34      2.61 o
  -7   5   3        1.00        4.54      2.24 o
  -6   5   3       12.60       14.73      1.89 o
  -5   5   3       10.04        8.68      3.19 o
  -4   5   3       28.66       29.40      2.83 o
  -3   5   3      101.29      108.32      3.20 o
  -2   5   3      389.61      356.07      8.05 o
  -1   5   3      575.93      612.25     10.34 o
   0   5   3      313.99      313.86      7.63 o
   1   5   3        5.63       10.05      2.12 o
   2   5   3      105.77      140.14      5.54 o
   3   5   3       78.07       92.03      4.94 o
   4   5   3      641.39      665.15      8.82 o
   5   5   3     1126.70     1089.23     15.88 o
   6   5   3       40.36       37.10      2.11 o
   7   5   3       47.52       49.42      2.41 o
   8   5   3       21.52       24.85      2.21 o
   9   5   3       36.04       37.95      2.82 o
 -11   6   3        1.39        3.63      1.06 o
 -10   6   3        0.29        2.00      2.12 o
  -9   6   3       23.51       22.75      1.81 o
  -8   6   3        5.60        5.14      1.55 o
  -7   6   3       52.82       43.52      2.38 o
  -6   6   3        1.82        3.98      1.49 o
  -5   6   3        2.27        1.78      1.54 o
  -4   6   3       33.14       36.06      2.48 o
  -3   6   3       29.07       30.17      3.21 o
  -2   6   3       64.68       75.21      4.19 o
  -1   6   3        0.58        1.17      2.44 o
   0   6   3       48.91       54.25      3.56 o
   1   6   3      119.30      125.02      5.53 o
   2   6   3        1.40        5.62      2.21 o
   3   6   3        0.95        1.24      1.80 o
   4   6   3       17.42       16.15      1.96 o
   5   6   3       35.03       35.19      1.86 o
   6   6   3       35.36       35.44      1.87 o
   7   6   3        0.67        0.76      1.33 o
   8   6   3        4.82        5.00      2.12 o
   9   6   3       23.97       20.27      1.82 o
 -10   7   3        3.26        4.15      2.05 o
  -9   7   3        4.55        4.15      1.35 o
  -8   7   3        3.54        3.91      1.53 o
  -7   7   3        7.96        5.98      1.64 o
  -6   7   3        2.96        1.58      1.42 o
  -5   7   3        4.86        4.87      1.67 o
  -4   7   3        6.59        8.32      1.64 o
  -3   7   3       28.15       22.89      2.22 o
  -2   7   3       12.34       11.16      2.96 o
  -1   7   3        0.35        2.83      2.45 o
   0   7   3       37.44       35.88      2.13 o
   1   7   3        0.04        2.96      2.21 o
   2   7   3       35.41       32.27      5.75 o
   3   7   3      440.73      405.11      9.83 o
   4   7   3       62.93       72.59      4.89 o
   5   7   3        0.12       -0.06      2.10 o
   6   7   3        3.94        4.58      1.46 o
   7   7   3        9.39       11.90      1.66 o
   8   7   3        2.52        1.82      1.60 o
  -9   8   3        1.46        1.40      1.11 o
  -8   8   3        0.71        1.59      1.35 o
  -7   8   3        0.27        0.90      1.55 o
  -6   8   3        6.26        5.16      1.99 o
  -5   8   3       74.99       73.53      3.26 o
  -4   8   3        9.98       14.79      1.94 o
  -3   8   3       17.14       22.79      3.39 o
  -2   8   3       29.67       27.55      2.51 o
  -1   8   3      122.14      130.53      4.32 o
   0   8   3        6.53        5.11      3.19 o
   1   8   3      112.30      110.31      6.14 o
   2   8   3       86.74       87.37      6.49 o
   3   8   3       18.39       20.90      2.54 o
   4   8   3        1.68        2.39      1.93 o
   5   8   3       60.22       68.03      3.33 o
   6   8   3        2.41        3.46      1.25 o
   7   8   3        7.35       10.17      1.33 o
  -8   9   3        7.26        7.75      2.12 o
  -7   9   3        0.22       -0.23      2.44 o
  -6   9   3        2.82        2.05      2.44 o
  -5   9   3       42.42       48.61      2.33 o
  -4   9   3        2.71        1.80      1.71 o
  -3   9   3        0.00        0.65      1.93 o
  -2   9   3        2.12       -0.29      3.02 o
  -1   9   3        5.39        4.79      2.06 o
   0   9   3        3.86        3.51      2.96 o
   1   9   3        3.31        7.10      2.89 o
   2   9   3        4.77        4.11      2.74 o
   3   9   3        6.97        8.75      2.93 o
   4   9   3       36.32       47.96      3.94 o
   5   9   3        0.00       -0.57      1.41 o
   6   9   3       18.22       20.39      1.39 o
  -8  10   3        1.20       -0.21      1.34 o
  -7  10   3        7.56        9.28      2.26 o
  -6  10   3        0.76       -0.10      2.14 o
  -5  10   3        0.73       -1.66      1.66 o
  -4  10   3       31.42       35.81      2.45 o
  -3  10   3       16.14       11.83      2.09 o
  -2  10   3        0.86        1.72      1.88 o
  -1  10   3        1.84        4.21      3.38 o
   0  10   3        7.69        6.78      2.50 o
   1  10   3        4.65        9.85      2.92 o
   2  10   3       14.73       18.13      2.96 o
   3  10   3        0.51        1.52      2.43 o
   4  10   3        1.20        1.62      1.26 o
   5  10   3        1.39        0.29      0.98 o
  -6  11   3        0.25        0.70      1.42 o
  -5  11   3        3.59        3.50      1.69 o
  -4  11   3        0.34        0.43      1.41 o
  -3  11   3       38.48       38.76      2.15 o
  -2  11   3        1.97       -0.58      1.59 o
  -1  11   3        4.47        2.96      2.24 o
   0  11   3        0.36        0.20      2.04 o
   1  11   3        0.45       -0.27      1.39 o
   2  11   3        9.42       10.14      1.31 o
   3  11   3        9.25        9.29      1.19 o
  -2  12   3        0.01        0.03      1.63 o
  -1  12   3        0.28        0.80      1.57 o
   0  12   3        4.94        5.73      1.46 o
  -3 -13   4        0.19        0.89      1.55 o
  -2 -13   4        0.09        0.00      1.25 o
  -1 -13   4        4.29        3.53      1.38 o
   0 -13   4       36.41       39.08      2.43 o
   1 -13   4        8.24        5.94      1.41 o
   2 -13   4       45.51       53.90      3.31 o
   3 -13   4        0.08        0.38      1.67 o
   4 -13   4        9.63        7.40      1.47 o
  -6 -12   4        2.55        2.93      1.23 o
  -5 -12   4        1.29        1.45      1.17 o
  -4 -12   4        3.66        3.37      1.90 o
  -3 -12   4        0.87        1.75      1.18 o
  -2 -12   4        2.59        1.56      1.69 o
  -1 -12   4       48.52       45.38      2.78 o
   0 -12   4        0.00        0.14      1.80 o
   1 -12   4       10.95       13.85      2.17 o
   2 -12   4        6.72        4.58      1.50 o
   3 -12   4       34.87       45.45      2.44 o
   4 -12   4        0.07       -0.92      1.34 o
   5 -12   4        1.64        1.52      1.16 o
  -7 -11   4        0.82        2.46      1.46 o
  -6 -11   4        1.38        0.52      1.43 o
  -5 -11   4       10.75       11.99      2.65 o
  -4 -11   4        1.55        1.77      2.44 o
  -3 -11   4        3.66        3.44      2.66 o
  -2 -11   4        0.72        0.88      2.63 o
  -1 -11   4       19.63       19.23      1.92 o
   0 -11   4       34.83       26.40      2.53 o
   1 -11   4        6.95        3.30      1.88 o
   2 -11   4       80.00       93.98      4.42 o
   3 -11   4       23.78       19.69      1.58 o
   4 -11   4       22.05       19.27      2.12 o
   5 -11   4        0.01        0.44      1.55 o
   6 -11   4        8.22       10.75      2.27 o
  -8 -10   4        0.15        0.94      1.50 o
  -7 -10   4        5.32        6.37      2.44 o
  -6 -10   4        1.07        2.41      2.39 o
  -5 -10   4        0.70        1.73      2.53 o
  -4 -10   4        0.18        1.82      2.67 o
  -3 -10   4       43.29       44.01      4.17 o
  -2 -10   4       18.52       21.92      3.35 o
  -1 -10   4        1.77        0.46      2.60 o
   0 -10   4       34.24       30.29      2.26 o
   1 -10   4        0.39        0.24      1.65 o
   2 -10   4       89.70       81.32      3.03 o
   3 -10   4        0.00       -0.46      1.40 o
   4 -10   4       17.62       21.52      1.69 o
   5 -10   4        0.08        1.94      1.33 o
   6 -10   4        0.79        3.46      1.73 o
   7 -10   4        0.50        2.83      1.48 o
  -9  -9   4        0.07        0.73      1.08 o
  -8  -9   4        1.63       -0.37      1.76 o
  -7  -9   4        6.81        7.20      2.50 o
  -6  -9   4        6.64        6.36      2.71 o
  -5  -9   4       61.15       42.22      4.17 o
  -4  -9   4      105.02       91.32      5.57 o
  -3  -9   4      266.56      233.37      8.20 o
  -2  -9   4        3.50        3.88      2.34 o
  -1  -9   4      122.21      107.07      5.50 o
   0  -9   4        0.21        3.40      2.03 o
   1  -9   4       66.91       77.92      2.81 o
   2  -9   4      247.64      256.00      5.42 o
   3  -9   4        0.00        3.26      1.88 o
   4  -9   4       48.17       49.16      1.91 o
   5  -9   4       33.55       35.25      1.89 o
   6  -9   4        8.75        8.29      1.34 o
   7  -9   4        0.18        0.14      1.34 o
   8  -9   4        2.06        2.05      1.38 o
 -10  -8   4        0.33       -0.09      1.35 o
  -9  -8   4        1.01       -1.06      1.70 o
  -8  -8   4       15.35       12.66      2.75 o
  -7  -8   4        0.60       -0.77      2.39 o
  -6  -8   4       97.56       79.54      5.38 o
  -5  -8   4       11.75        5.88      2.68 o
  -4  -8   4        7.27        5.43      2.72 o
  -3  -8   4       36.01       31.97      3.64 o
  -2  -8   4        5.00        5.86      2.52 o
  -1  -8   4        0.46        1.83      1.74 o
   0  -8   4       86.56       86.04      3.29 o
   1  -8   4       31.86       33.64      3.38 o
   2  -8   4       49.72       50.88      2.20 o
   3  -8   4       12.83       11.92      1.53 o
   4  -8   4      138.20      143.34      4.05 o
   5  -8   4       26.83       23.15      1.44 o
   6  -8   4        5.87        5.00      1.38 o
   7  -8   4       60.77       55.14      3.76 o
   8  -8   4       15.29       14.63      1.48 o
   9  -8   4        0.39       -1.36      2.14 o
 -10  -7   4       27.47       24.87      2.67 o
  -9  -7   4        0.18        0.83      2.15 o
  -8  -7   4        0.04        0.03      2.42 o
  -7  -7   4       55.47       41.23      4.24 o
  -6  -7   4      103.83       98.26      5.80 o
  -5  -7   4       30.30       32.66      3.74 o
  -4  -7   4        1.03        0.36      2.03 o
  -3  -7   4        3.56        0.64      1.40 o
  -2  -7   4       25.76       35.01      7.06 o
  -1  -7   4       43.65       41.24      2.43 o
   0  -7   4      101.23      121.05      3.62 o
   1  -7   4      154.83      136.49      4.21 o
   2  -7   4       21.95       19.56      2.44 o
   3  -7   4       25.84       28.37      2.99 o
   4  -7   4      258.82      261.20      3.56 o
   5  -7   4       23.53       19.54      1.64 o
   6  -7   4       19.67       21.78      1.68 o
   7  -7   4       31.30       27.09      2.36 o
   8  -7   4       17.79       14.12      2.67 o
   9  -7   4        3.70        4.73      1.62 o
  10  -7   4        3.36        4.47      0.97 o
 -11  -6   4       40.04       43.98      2.37 o
 -10  -6   4       24.64       31.14      2.14 o
  -9  -6   4       21.29       23.14      2.32 o
  -8  -6   4       38.79       39.87      6.08 o
  -7  -6   4      119.66      128.29     10.64 o
  -6  -6   4      131.52      148.76      9.99 o
  -5  -6   4       64.10       71.72      9.62 o
  -4  -6   4      123.32      141.28      3.05 o
  -3  -6   4       21.99       25.82      1.50 o
  -2  -6   4      452.27      481.89      6.43 o
  -1  -6   4     1414.43     1502.06     30.62 o
   0  -6   4        7.48        4.64      1.33 o
   1  -6   4       32.11       17.38      1.86 o
   2  -6   4        4.16        3.11      1.67 o
   3  -6   4       15.94       13.45      2.00 o
   4  -6   4      377.39      410.42      9.37 o
   5  -6   4      493.39      481.54      6.05 o
   6  -6   4      186.24      179.69      6.90 o
   7  -6   4       57.16       54.98      3.21 o
   8  -6   4        0.27       -1.76      1.80 o
   9  -6   4       10.97       12.84      1.89 o
  10  -6   4        0.51        0.77      1.55 o
 -11  -5   4       13.83       13.27      2.06 o
 -10  -5   4        4.00        4.16      2.04 o
  -9  -5   4       29.13       26.26      2.37 o
  -8  -5   4        1.41        3.33      1.89 o
  -7  -5   4       19.37       23.84      4.36 o
  -6  -5   4        1.25        0.11      1.95 o
  -5  -5   4       20.34       15.27      1.90 o
  -4  -5   4        5.40        7.27      1.14 o
  -3  -5   4      999.94     1005.38     24.19 o
  -2  -5   4        6.06        7.65      1.13 o
  -1  -5   4        0.91        2.50      0.78 o
   0  -5   4       29.93       47.88      3.12 o
   1  -5   4      158.50      178.21      5.07 o
   2  -5   4      376.91      398.59      7.41 o
   3  -5   4       25.38       20.10      1.75 o
   4  -5   4      303.31      321.17      7.97 o
   5  -5   4     1393.99     1571.15     75.45 o
   6  -5   4      908.30      902.61     24.36 o
   7  -5   4        0.02       -1.47      2.12 o
   8  -5   4       19.27       16.15      3.34 o
   9  -5   4        0.01        0.78      1.76 o
  10  -5   4        2.13        1.46      1.44 o
 -11  -4   4        0.36        0.08      1.23 o
 -10  -4   4        0.00        0.21      1.80 o
  -9  -4   4       46.90       42.94      2.79 o
  -8  -4   4        4.55        3.62      1.94 o
  -7  -4   4      184.86      187.22      4.86 o
  -6  -4   4       21.72       20.23      2.05 o
  -5  -4   4       46.96       40.37      2.22 o
  -4  -4   4      457.52      465.97      4.55 o
  -3  -4   4        2.65        7.66      0.75 o
  -2  -4   4       11.74       13.32      2.15 o
  -1  -4   4      228.47      278.52     17.79 o
   0  -4   4      136.22      134.22     12.01 o
   1  -4   4     3526.32     3547.57     63.93 o
   2  -4   4     1341.87     1462.73      7.55 o
   3  -4   4        0.79        0.78      1.29 o
   4  -4   4      207.76      239.54      7.05 o
   5  -4   4        3.33        0.92      2.84 o
   6  -4   4       56.70       44.63      3.84 o
   7  -4   4        8.61        6.68      2.91 o
   8  -4   4        0.81        1.19      1.89 o
   9  -4   4        5.18        4.77      1.75 o
  10  -4   4        0.51       -1.37      1.37 o
 -12  -3   4        5.03        5.31      1.49 o
 -11  -3   4        0.24        0.14      1.33 o
 -10  -3   4        2.75        1.92      1.80 o
  -9  -3   4        8.30        6.15      1.92 o
  -8  -3   4       39.50       33.11      2.43 o
  -7  -3   4        5.45       10.69      1.96 o
  -6  -3   4        0.15        0.55      1.64 o
  -5  -3   4      140.88      148.97      3.59 o
  -4  -3   4       87.13       93.26      4.46 o
  -3  -3   4      266.37      236.22      5.23 o
  -2  -3   4      299.42      326.28      5.75 o
  -1  -3   4       44.74       50.40      1.08 o
   0  -3   4       20.38       22.87      0.84 o
   1  -3   4      212.39      314.82     12.75 o
   2  -3   4     1600.11     1600.42     29.95 o
   3  -3   4     1351.49     1491.00      8.79 o
   4  -3   4      721.87      756.22     40.37 o
   5  -3   4       12.52       10.70      1.76 o
   6  -3   4        0.90       -0.17      3.02 o
   7  -3   4      102.50       98.66      5.50 o
   8  -3   4       10.20        8.38      3.21 o
   9  -3   4       29.36       22.10      2.24 o
  10  -3   4       13.78       11.86      1.69 o
  11  -3   4        8.45        5.79      1.45 o
 -12  -2   4        7.47        6.87      1.54 o
 -11  -2   4        4.61       -0.28      1.72 o
 -10  -2   4       59.21       62.77      4.90 o
  -9  -2   4       39.92       37.66      5.11 o
  -8  -2   4        0.59       -0.57      2.57 o
  -7  -2   4      417.32      446.73      5.69 o
  -6  -2   4        0.41        0.06      1.02 o
  -5  -2   4      161.78      118.58      4.57 o
  -4  -2   4       48.51       41.13      3.97 o
  -3  -2   4      860.55      657.07     13.26 o
  -2  -2   4      389.84      388.09      9.84 o
  -1  -2   4      217.92      193.44      4.75 o
   0  -2   4      203.37      195.61      1.79 o
   1  -2   4      545.74      498.82      3.48 o
   2  -2   4      208.21      242.63      3.15 o
   3  -2   4      791.71      947.71      7.39 o
   4  -2   4      899.99     1067.68     69.90 o
   5  -2   4       23.94       32.66      2.06 o
   6  -2   4        6.69        2.66      2.11 o
   7  -2   4        0.01       -1.47      2.05 o
   8  -2   4       67.17       70.97      4.47 o
   9  -2   4        1.40        1.30      1.73 o
  10  -2   4       14.80       13.10      1.60 o
  11  -2   4        1.82        0.84      1.49 o
 -12  -1   4        1.50        2.40      1.77 o
 -11  -1   4       87.56       96.34      5.14 o
 -10  -1   4      205.19      215.93     12.68 o
  -9  -1   4       38.65       42.65      2.83 o
  -8  -1   4       47.72       51.59      6.12 o
  -7  -1   4      752.18      747.66     11.19 o
  -6  -1   4       34.65       26.45      2.68 o
  -5  -1   4       41.72       42.51      2.60 o
  -4  -1   4       13.44       18.41      1.78 o
  -3  -1   4      324.32      300.57      7.08 o
  -2  -1   4      355.63      304.50      3.53 o
  -1  -1   4        1.68        8.91      0.93 o
   0  -1   4     2138.99     2076.49      8.08 o
   1  -1   4      332.03      328.53      3.62 o
   2  -1   4        0.13        1.00      0.58 o
   3  -1   4       57.04       74.02      2.31 o
   4  -1   4      541.54      633.75     32.82 o
   5  -1   4       33.01       40.21      2.49 o
   6  -1   4       19.14       18.95      2.16 o
   7  -1   4        9.91       13.16      1.88 o
   8  -1   4       19.07       19.90      2.17 o
   9  -1   4        7.31        8.20      2.81 o
  10  -1   4        1.09        2.65      1.58 o
  11  -1   4        0.17       -1.29      1.41 o
 -12   0   4        0.16       -1.57      1.57 o
 -11   0   4        9.56       10.23      2.83 o
 -10   0   4       40.93       47.55      6.14 o
  -9   0   4        0.01        2.03      3.10 o
  -8   0   4       30.45       30.19      3.30 o
  -7   0   4        0.49       -2.36      2.36 o
  -6   0   4       50.75       43.55      2.31 o
  -5   0   4      304.62      314.31      4.78 o
  -4   0   4     1273.65     1199.42      9.53 o
  -3   0   4        4.04        3.83      0.83 o
  -2   0   4      219.70      253.73      2.24 o
  -1   0   4     3024.76     2850.18     95.22 o
   0   0   4     1824.52     1748.49     19.49 o
   1   0   4       68.92       64.50      1.94 o
   2   0   4     1446.75     1371.91      8.38 o
   3   0   4       71.55       88.06      2.75 o
   4   0   4      743.91      683.47      7.78 o
   5   0   4      651.47      693.12      6.90 o
   6   0   4      207.92      232.77      6.08 o
   7   0   4       13.42       12.00      3.23 o
   8   0   4        2.34        0.30      1.86 o
   9   0   4        3.58        2.42      2.59 o
  10   0   4        1.97        2.47      1.60 o
 -12   1   4       60.48       67.50      3.48 o
 -11   1   4        1.33        2.39      1.74 o
 -10   1   4        3.15        2.77      2.01 o
  -9   1   4       35.16       31.23      2.61 o
  -8   1   4        1.31       -0.22      2.06 o
  -7   1   4        7.55        0.82      3.04 o
  -6   1   4       58.18       73.76      4.03 o
  -5   1   4      972.80      991.83     11.95 o
  -4   1   4        0.38        0.41      1.89 o
  -3   1   4      357.74      320.96      4.27 o
  -2   1   4      364.87      357.28      7.49 o
  -1   1   4     1188.72     1185.03     10.99 o
   0   1   4       27.65       29.17      2.27 o
   1   1   4       13.85        9.75      1.85 o
   2   1   4       10.84        6.88      0.64 o
   3   1   4      494.33      484.94      8.97 o
   4   1   4       12.51       17.74      1.55 o
   5   1   4      284.21      299.05      5.23 o
   6   1   4      224.20      244.47     11.48 o
   7   1   4       11.91        9.58      2.04 o
   8   1   4        1.50        1.31      1.82 o
   9   1   4        5.11        2.90      1.75 o
  10   1   4        0.65        1.46      1.94 o
 -12   2   4       14.24       13.95      1.75 o
 -11   2   4       19.94       18.41      2.17 o
 -10   2   4        1.28        0.42      1.88 o
  -9   2   4        0.00        0.92      2.08 o
  -8   2   4       48.39       43.36      2.75 o
  -7   2   4        9.48        9.23      2.29 o
  -6   2   4      511.31      535.78     13.39 o
  -5   2   4      267.23      262.23     11.13 o
  -4   2   4      275.85      327.88      4.66 o
  -3   2   4       40.09       27.46      3.45 o
  -2   2   4       72.09       84.17      2.70 o
  -1   2   4      104.03      103.05      7.63 o
   0   2   4      861.12      868.24     15.80 o
   1   2   4     1034.19     1146.08      8.59 o
   2   2   4      167.32      144.75      3.38 o
   3   2   4      163.85      172.54      3.89 o
   4   2   4      228.96      241.27      7.82 o
   5   2   4       98.52       91.70      3.18 o
   6   2   4      213.30      202.76      7.16 o
   7   2   4       56.03       56.61      2.55 o
   8   2   4        3.74        4.83      1.61 o
   9   2   4       30.17       25.84      2.22 o
  10   2   4        0.66        1.77      1.79 o
 -12   3   4        0.72        2.15      1.48 o
 -11   3   4        0.68        0.58      1.21 o
 -10   3   4       29.18       29.65      2.49 o
  -9   3   4       18.58       14.64      2.15 o
  -8   3   4        6.70        4.74      2.10 o
  -7   3   4       19.79       15.66      2.18 o
  -6   3   4        0.41       -0.95      1.91 o
  -5   3   4        5.19        5.02      2.00 o
  -4   3   4      131.10      124.19      3.27 o
  -3   3   4      171.64      225.57     20.01 o
  -2   3   4      270.08      298.45     14.89 o
  -1   3   4     1656.68     1641.16     22.58 o
   0   3   4     3005.78     3016.31     14.69 o
   1   3   4      448.91      558.22      6.57 o
   2   3   4       46.65       41.77      2.21 o
   3   3   4       69.86       74.28      2.83 o
   4   3   4      244.88      232.90      7.54 o
   5   3   4      126.91      122.01      3.33 o
   6   3   4      200.66      197.05      3.67 o
   7   3   4      126.32      130.35      6.49 o
   8   3   4       20.03       14.89      1.71 o
   9   3   4        6.72        8.60      3.39 o
  10   3   4        0.03       -0.01      1.46 o
 -11   4   4       11.37        9.60      1.57 o
 -10   4   4        0.25        0.21      1.61 o
  -9   4   4       71.14       56.66      5.63 o
  -8   4   4       84.64       81.08      6.00 o
  -7   4   4       93.07       93.66      6.47 o
  -6   4   4        0.66       -0.72      1.58 o
  -5   4   4       31.20       41.31      4.57 o
  -4   4   4        4.48        9.31      2.32 o
  -3   4   4        2.03        2.62      1.21 o
  -2   4   4        2.48        5.82      1.85 o
  -1   4   4      228.13      247.84      6.67 o
   0   4   4        1.30       -0.01      2.00 o
   1   4   4        2.61        0.74      1.35 o
   2   4   4       52.22       55.44      2.57 o
   3   4   4      158.57      144.45      3.95 o
   4   4   4       32.62       27.17      2.09 o
   5   4   4       29.37       26.89      2.15 o
   6   4   4      101.42       95.13      2.68 o
   7   4   4      220.91      230.04      8.95 o
   8   4   4        3.79        6.28      2.01 o
   9   4   4        0.11        2.16      1.82 o
 -11   5   4        0.48        1.14      1.29 o
 -10   5   4        1.19        0.14      2.75 o
  -9   5   4       39.10       42.75      2.77 o
  -8   5   4        8.32        9.69      1.77 o
  -7   5   4       36.31       31.98      2.13 o
  -6   5   4       19.21       20.25      1.87 o
  -5   5   4       10.37       16.98      2.49 o
  -4   5   4       13.83       16.84      2.60 o
  -3   5   4       15.37       20.09      2.85 o
  -2   5   4      423.40      430.40      9.34 o
  -1   5   4       12.41        3.30      1.78 o
   0   5   4        4.74        0.28      2.32 o
   1   5   4      153.77      148.06      5.87 o
   2   5   4       30.11       29.09      3.35 o
   3   5   4        1.16        3.86      1.98 o
   4   5   4      183.24      198.33      4.33 o
   5   5   4      328.66      313.84      6.75 o
   6   5   4       27.51       30.28      2.39 o
   7   5   4        1.14        1.61      1.53 o
   8   5   4        0.38        0.00      2.39 o
   9   5   4        5.14        4.71      1.61 o
 -11   6   4        0.01       -1.37      1.37 o
 -10   6   4        1.71        2.84      1.43 o
  -9   6   4        0.63        0.67      1.46 o
  -8   6   4       13.04       16.42      1.80 o
  -7   6   4       44.06       28.97      2.13 o
  -6   6   4       21.50       17.06      1.82 o
  -5   6   4       12.19       14.61      1.66 o
  -4   6   4       12.95       15.92      2.19 o
  -3   6   4       20.27       22.99      4.15 o
  -2   6   4        1.14        1.88      2.45 o
  -1   6   4       41.59       40.35      3.37 o
   0   6   4       20.18       20.72      2.14 o
   1   6   4      130.13      114.41      6.22 o
   2   6   4       38.22       29.33      2.69 o
   3   6   4      450.02      474.06      9.53 o
   4   6   4       10.25        9.94      1.86 o
   5   6   4       88.89       97.38      3.20 o
   6   6   4        1.95        3.82      1.49 o
   7   6   4        8.16        6.93      1.71 o
   8   6   4        0.39        0.10      1.80 o
 -10   7   4       10.39       12.32      1.47 o
  -9   7   4       23.53       23.99      1.53 o
  -8   7   4       25.88       27.13      1.85 o
  -7   7   4       16.87       11.20      1.65 o
  -6   7   4        6.59        7.78      1.77 o
  -5   7   4       53.95       48.87      4.34 o
  -4   7   4       22.96       26.61      3.97 o
  -3   7   4        3.90        6.85      3.09 o
  -2   7   4        1.54        1.19      2.30 o
  -1   7   4        0.61       -2.64      3.52 o
   0   7   4      100.35      107.55      3.97 o
   1   7   4       40.99       37.11      2.49 o
   2   7   4       71.36       60.75      3.87 o
   3   7   4       29.83       26.69      2.72 o
   4   7   4       21.04       23.66      2.53 o
   5   7   4        3.48        4.09      1.89 o
   6   7   4       13.56       16.03      1.70 o
   7   7   4        0.00        0.90      1.28 o
  -9   8   4       42.82       45.47      1.81 o
  -8   8   4        2.98        4.10      1.66 o
  -7   8   4        0.04        0.93      1.72 o
  -6   8   4       13.21       15.79      3.17 o
  -5   8   4       77.14       59.93      4.79 o
  -4   8   4       24.82       27.02      7.78 o
  -3   8   4       10.55        5.13      2.94 o
  -2   8   4       81.53       84.14      5.70 o
  -1   8   4        4.98        7.43      2.22 o
   0   8   4        0.13        0.78      2.05 o
   1   8   4        3.18        3.98      2.84 o
   2   8   4        2.84        1.19      1.89 o
   3   8   4        6.24        4.02      2.02 o
   4   8   4       18.93       18.59      2.32 o
   5   8   4       13.50       16.15      1.59 o
   6   8   4        5.23        3.43      1.04 o
  -8   9   4        3.51        3.37      1.76 o
  -7   9   4        0.07        3.65      2.45 o
  -6   9   4        9.10        7.78      2.83 o
  -5   9   4       18.76       16.30      3.18 o
  -4   9   4       58.58       70.30      6.90 o
  -3   9   4       57.75       58.28      7.67 o
  -2   9   4       38.20       43.64      2.75 o
  -1   9   4        4.31        7.36      1.96 o
   0   9   4       27.41       25.09      2.95 o
   1   9   4        2.18       -0.95      2.77 o
   2   9   4        0.62       -0.58      2.46 o
   3   9   4        3.62        4.97      2.53 o
   4   9   4        3.29        2.82      1.43 o
   5   9   4        2.31        1.21      1.19 o
  -7  10   4        3.67        3.56      1.65 o
  -6  10   4       10.62       10.70      2.34 o
  -5  10   4        0.07        0.32      2.10 o
  -4  10   4       31.83       34.56      2.16 o
  -3  10   4       21.73       21.95      2.15 o
  -2  10   4       24.07       27.22      2.40 o
  -1  10   4        0.69        1.99      1.80 o
   0  10   4        2.50        4.92      2.45 o
   1  10   4       17.84       25.10      2.07 o
   2  10   4        9.98       11.97      1.68 o
   3  10   4        0.09        1.41      1.22 o
   4  10   4        4.93        7.10      1.09 o
  -5  11   4       16.89       11.24      1.85 o
  -4  11   4        7.49        5.61      1.72 o
  -3  11   4        7.40        8.69      2.23 o
  -2  11   4        4.26        2.47      5.22 o
  -1  11   4        0.01       -2.03      2.03 o
   0  11   4       21.08       24.84      1.64 o
   1  11   4        9.08       10.19      1.82 o
   2  11   4        0.04       -1.13      1.37 o
  -4 -13   5        1.32        1.20      1.34 o
  -3 -13   5        0.28       -0.86      1.59 o
  -2 -13   5        3.94        1.30      1.79 o
  -1 -13   5        0.76        1.34      1.55 o
   0 -13   5       17.05       23.43      1.85 o
   1 -13   5       17.32       21.30      2.61 o
   2 -13   5        7.37        8.02      2.02 o
   3 -13   5        0.00        0.31      1.51 o
  -6 -12   5        1.85        2.43      2.32 o
  -5 -12   5        0.19       -0.37      1.18 o
  -4 -12   5       16.22       12.61      1.37 o
  -3 -12   5        0.57       -1.34      1.36 o
  -2 -12   5       10.15        7.63      1.83 o
  -1 -12   5       28.37       27.47      2.50 o
   0 -12   5       39.90       41.30      3.27 o
   1 -12   5       19.04       25.90      3.05 o
   2 -12   5       10.76        9.97      1.40 o
   3 -12   5        1.12        1.63      1.54 o
   4 -12   5        0.02        0.48      1.36 o
   5 -12   5        1.53        2.75      1.48 o
  -7 -11   5        0.11       -0.52      1.49 o
  -6 -11   5        0.02       -0.73      2.09 o
  -5 -11   5       26.49       22.78      2.85 o
  -4 -11   5       11.33       13.31      3.16 o
  -3 -11   5      100.55       89.10      5.16 o
  -2 -11   5        0.53       -1.92      1.92 o
  -1 -11   5       28.44       29.97      3.78 o
   0 -11   5       13.66       11.44      2.16 o
   1 -11   5       12.11       14.99      1.79 o
   2 -11   5        2.83        3.14      1.56 o
   3 -11   5        1.53        1.32      1.85 o
   4 -11   5        4.81        5.34      1.87 o
   5 -11   5        0.04        0.88      1.52 o
   6 -11   5        6.53        7.75      2.22 o
  -7 -10   5        1.78        2.55      1.64 o
  -6 -10   5        7.08        7.04      2.44 o
  -5 -10   5        0.78        2.76      2.52 o
  -4 -10   5      115.58      107.58      5.77 o
  -3 -10   5        4.85        6.06      2.89 o
  -2 -10   5        2.34        1.86      2.62 o
  -1 -10   5        1.35        2.20      2.13 o
   0 -10   5        0.33        0.22      1.79 o
   1 -10   5        0.02        1.54      1.67 o
   2 -10   5       10.11       11.14      1.66 o
   3 -10   5       94.52       99.61      2.78 o
   4 -10   5       20.93       18.92      2.29 o
   5 -10   5        0.04        0.44      1.84 o
   6 -10   5        0.09        0.23      2.05 o
   7 -10   5        2.14        2.38      1.66 o
  -9  -9   5        0.07        0.63      1.55 o
  -8  -9   5        4.01        8.79      2.50 o
  -7  -9   5       11.51        9.86      2.84 o
  -6  -9   5       11.59        8.92      2.80 o
  -5  -9   5       69.66       51.32      4.52 o
  -4  -9   5       30.63       28.50      3.88 o
  -3  -9   5        3.12       -2.58      2.58 o
  -2  -9   5      256.19      242.19      8.26 o
  -1  -9   5       46.07       46.08      4.23 o
   0  -9   5       40.43       37.91      2.72 o
   1  -9   5       36.86       42.34      2.73 o
   2  -9   5       38.34       44.36      2.24 o
   3  -9   5       96.56       98.19      2.76 o
   4  -9   5        3.42        3.16      1.60 o
   5  -9   5        0.65       -1.33      1.81 o
   6  -9   5        0.15        0.90      1.88 o
   7  -9   5        0.73       -0.58      1.30 o
   8  -9   5        6.48       10.27      1.85 o
 -10  -8   5        0.01        0.16      1.36 o
  -9  -8   5        9.93       12.65      2.39 o
  -8  -8   5        2.47        0.15      2.36 o
  -7  -8   5        1.35        0.49      2.60 o
  -6  -8   5       41.64       28.69      3.95 o
  -5  -8   5       89.83       86.07      8.43 o
  -4  -8   5        3.43        5.70      2.29 o
  -3  -8   5       16.81       21.50      2.32 o
  -2  -8   5      312.42      295.36      8.61 o
  -1  -8   5        3.21        1.88      2.14 o
   0  -8   5      185.35      174.72      6.60 o
   1  -8   5      232.06      246.28      5.42 o
   2  -8   5      123.45      117.79      2.76 o
   3  -8   5       33.14       33.22      1.80 o
   4  -8   5       20.34       22.18      1.69 o
   5  -8   5       25.14       27.16      1.96 o
   6  -8   5       29.99       24.45      2.27 o
   7  -8   5       57.90       46.02      3.27 o
   8  -8   5       55.78       54.16      2.08 o
   9  -8   5        1.93        1.42      1.53 o
 -10  -7   5        2.20        0.26      2.00 o
  -9  -7   5        0.08       -1.11      1.70 o
  -8  -7   5        5.29        5.54      1.86 o
  -7  -7   5       43.02       35.76      2.74 o
  -6  -7   5        8.36        5.32      2.17 o
  -5  -7   5        3.33        3.89      1.91 o
  -4  -7   5        8.12        8.39      1.99 o
  -3  -7   5       14.13       10.85      1.65 o
  -2  -7   5        4.94        2.40      1.61 o
  -1  -7   5       94.93      100.79      3.42 o
   0  -7   5     1103.17     1100.71     13.05 o
   1  -7   5        2.74        5.15      1.75 o
   2  -7   5      126.85      141.23      5.35 o
   3  -7   5      116.32      127.43      2.94 o
   4  -7   5        3.74        1.95      1.56 o
   5  -7   5      204.85      194.93      5.23 o
   6  -7   5       72.19       67.93      5.35 o
   7  -7   5      210.52      200.98      5.05 o
   8  -7   5       53.78       52.57      3.80 o
   9  -7   5        0.29       -0.97      1.32 o
 -11  -6   5        3.88        4.82      1.56 o
 -10  -6   5       21.27       17.28      2.41 o
  -9  -6   5        6.06        4.37      1.75 o
  -8  -6   5        8.22       10.75      1.96 o
  -7  -6   5       12.72        8.97      1.91 o
  -6  -6   5       39.65       36.75      6.64 o
  -5  -6   5       22.99       25.54      3.74 o
  -4  -6   5       43.57       41.47      2.44 o
  -3  -6   5       37.29       30.18      2.46 o
  -2  -6   5        9.60        6.34      1.46 o
  -1  -6   5        3.64        5.47      1.60 o
   0  -6   5      669.41      678.44      8.28 o
   1  -6   5      861.89      849.13     19.96 o
   2  -6   5        0.46        1.02      1.71 o
   3  -6   5       42.76       34.42      2.85 o
   4  -6   5       17.30       17.84      2.22 o
   5  -6   5      142.31      129.04      3.46 o
   6  -6   5        8.09        6.98      1.91 o
   7  -6   5       14.50       11.55      2.07 o
   8  -6   5       12.49       13.80      3.04 o
   9  -6   5       10.37       14.82      1.78 o
  10  -6   5        6.34        4.78      1.39 o
 -11  -5   5       10.32       13.36      1.36 o
 -10  -5   5        0.87        0.23      2.58 o
  -9  -5   5        3.57        1.97      2.46 o
  -8  -5   5        2.28        3.05      1.93 o
  -7  -5   5      121.87      116.54      4.09 o
  -6  -5   5       27.11       25.48      3.68 o
  -5  -5   5        0.11        1.27      1.54 o
  -4  -5   5        4.71        5.38      1.06 o
  -3  -5   5        4.13       11.08      1.10 o
  -2  -5   5       23.44       29.51      3.97 o
  -1  -5   5      175.29      149.81      4.82 o
   0  -5   5      489.68      465.08      8.26 o
   1  -5   5      600.35      583.85      9.32 o
   2  -5   5      550.46      523.56      8.85 o
   3  -5   5       18.91       18.49      2.38 o
   4  -5   5        0.67       -2.05      2.81 o
   5  -5   5      166.88      157.76     10.82 o
   6  -5   5       89.73       87.26      3.57 o
   7  -5   5        6.97        6.69      2.87 o
   8  -5   5        1.71        5.10      2.70 o
   9  -5   5        0.00       -0.12      1.57 o
  10  -5   5       15.53       20.42      2.15 o
 -11  -4   5        0.27       -1.37      1.37 o
 -10  -4   5        3.21        5.77      1.89 o
  -9  -4   5        5.56        7.16      1.94 o
  -8  -4   5      402.33      382.11     11.85 o
  -7  -4   5      307.59      302.55      8.21 o
  -6  -4   5      105.55      100.54      3.54 o
  -5  -4   5      516.12      525.70      8.05 o
  -4  -4   5       36.44       34.16      1.47 o
  -3  -4   5      220.29      253.62      3.99 o
  -2  -4   5      194.24      201.42      7.29 o
  -1  -4   5      127.96      131.94     11.79 o
   0  -4   5     1191.87     1161.69     29.28 o
   1  -4   5        7.25       10.48      1.37 o
   2  -4   5      830.54      950.78     28.75 o
   3  -4   5       20.82       32.66      1.61 o
   4  -4   5       47.41       53.33      5.68 o
   5  -4   5        3.65        6.78      3.02 o
   6  -4   5        9.29        5.75      2.88 o
   7  -4   5        2.60        4.41      2.85 o
   8  -4   5        3.88        5.57      1.83 o
   9  -4   5        0.00       -0.05      1.52 o
  10  -4   5        0.55       -0.91      1.68 o
 -12  -3   5        0.23        0.60      1.47 o
 -11  -3   5        0.82        3.10      2.08 o
 -10  -3   5       28.07       35.29      2.36 o
  -9  -3   5      404.63      403.79     13.46 o
  -8  -3   5      325.37      310.87      6.30 o
  -7  -3   5        7.10        3.39      1.84 o
  -6  -3   5       48.81       48.63      1.96 o
  -5  -3   5        0.63       -0.85      1.42 o
  -4  -3   5      183.47      161.19      3.24 o
  -3  -3   5       62.98       61.06      2.06 o
  -2  -3   5      382.14      337.00      4.04 o
  -1  -3   5     1595.81     1666.40     22.35 o
   0  -3   5      496.39      612.17     16.89 o
   1  -3   5      353.93      448.74     11.05 o
   2  -3   5      136.63      141.60      2.58 o
   3  -3   5       24.54       35.01      1.26 o
   4  -3   5       55.59       61.12      3.66 o
   5  -3   5      182.03      184.95      6.56 o
   6  -3   5       15.92        9.36      2.60 o
   7  -3   5        6.84        9.46      2.71 o
   8  -3   5        1.60        5.16      1.93 o
   9  -3   5        0.03       -0.95      4.11 o
  10  -3   5        0.36       -0.59      1.83 o
 -12  -2   5        1.94        1.62      1.51 o
 -11  -2   5        1.09        1.49      2.25 o
 -10  -2   5        0.12        0.41      2.62 o
  -9  -2   5       27.14       32.41      4.10 o
  -8  -2   5       44.81       41.91      2.68 o
  -7  -2   5        0.00        1.40      1.51 o
  -6  -2   5      270.40      243.05      7.53 o
  -5  -2   5      213.79      201.95      4.15 o
  -4  -2   5      266.72      253.48     13.29 o
  -3  -2   5      108.44      141.92      2.12 o
  -2  -2   5     1060.82      984.75     11.92 o
  -1  -2   5        0.40        0.85      0.46 o
   0  -2   5     1355.11     1304.20     39.09 o
   1  -2   5      191.47      165.42      2.30 o
   2  -2   5     1040.15     1144.59      7.77 o
   3  -2   5      369.29      393.17      4.98 o
   4  -2   5      101.23      111.40      3.93 o
   5  -2   5        9.16        6.50      2.02 o
   6  -2   5        1.64       -1.04      2.96 o
   7  -2   5        5.60        4.25      2.06 o
   8  -2   5       15.77       19.13      2.10 o
   9  -2   5        0.87        1.59      1.72 o
  10  -2   5        2.66       -0.03      1.87 o
 -12  -1   5        5.16        6.92      1.88 o
 -11  -1   5       75.42       71.95      4.45 o
 -10  -1   5      119.68      109.92      5.82 o
  -9  -1   5        2.96        2.68      2.70 o
  -8  -1   5       26.51       25.96      2.55 o
  -7  -1   5       30.89       36.09      3.80 o
  -6  -1   5        1.59        2.23      1.39 o
  -5  -1   5      977.21      982.27     27.19 o
  -4  -1   5      284.82      340.76      4.56 o
  -3  -1   5      126.12      164.51      2.50 o
  -2  -1   5     1583.10     1512.88      8.68 o
  -1  -1   5       95.04       87.18      1.11 o
   0  -1   5      885.24      811.79      5.99 o
   1  -1   5        6.84        3.91      1.05 o
   2  -1   5      189.61      174.00      3.65 o
   3  -1   5      224.29      229.93      5.41 o
   4  -1   5      208.37      218.94      8.89 o
   5  -1   5      127.94      125.68      3.98 o
   6  -1   5        4.61        3.35      1.97 o
   7  -1   5        5.68        2.95      2.00 o
   8  -1   5        5.46        9.30      2.03 o
   9  -1   5        9.25        9.59      2.34 o
  10  -1   5        0.14       -1.89      2.12 o
 -12   0   5       17.27       18.43      2.42 o
 -11   0   5       86.10       77.49      4.69 o
 -10   0   5       46.50       46.57      6.07 o
  -9   0   5        0.73        1.73      2.04 o
  -8   0   5        2.26        2.42      2.07 o
  -7   0   5       10.51       24.37      3.14 o
  -6   0   5      303.02      332.20      5.55 o
  -5   0   5       18.35        8.12      1.48 o
  -4   0   5     1341.09     1564.12     25.89 o
  -3   0   5      752.43      832.85      3.93 o
  -2   0   5      841.38      703.69      5.64 o
  -1   0   5      877.00      752.39     10.75 o
   0   0   5      143.77      126.30      2.68 o
   1   0   5       42.24       40.70      2.48 o
   2   0   5        4.42        8.49      1.79 o
   3   0   5       88.13       94.39      3.08 o
   4   0   5       56.85       61.30      2.73 o
   5   0   5        2.96        4.64      1.49 o
   6   0   5        0.17        1.78      1.97 o
   7   0   5       51.11       46.11      4.06 o
   8   0   5       17.32       15.41      2.96 o
   9   0   5        1.75        3.33      1.97 o
  10   0   5        1.91        2.59      1.96 o
 -12   1   5       13.32       15.52      2.13 o
 -11   1   5        2.95        3.59      2.76 o
 -10   1   5       78.17       72.52      3.41 o
  -9   1   5        0.75        0.59      2.12 o
  -8   1   5       49.43       45.57      3.26 o
  -7   1   5       58.45       55.59      2.95 o
  -6   1   5        0.48        1.98      2.20 o
  -5   1   5       67.18       76.98      3.91 o
  -4   1   5       17.56       27.91      2.67 o
  -3   1   5      532.71      436.35     26.10 o
  -2   1   5       42.77       33.13      2.27 o
  -1   1   5      159.60      154.95      3.13 o
   0   1   5     2945.74     3020.73     18.89 o
   1   1   5      287.25      248.01      5.96 o
   2   1   5     1300.62     1283.20     14.11 o
   3   1   5       17.36       20.92      2.70 o
   4   1   5        2.23        2.23      1.38 o
   5   1   5        0.66        0.96      2.99 o
   6   1   5       18.74       13.96      2.81 o
   7   1   5        3.00        1.58      2.14 o
   8   1   5       32.16       25.87      2.52 o
   9   1   5       68.02       67.53      2.88 o
  10   1   5        1.38        0.56      1.68 o
 -12   2   5        2.71       -1.35      1.64 o
 -11   2   5       10.07       11.31      1.80 o
 -10   2   5       76.92       69.61      3.27 o
  -9   2   5       22.33       23.11      2.43 o
  -8   2   5        2.45        3.62      1.93 o
  -7   2   5        0.75        1.24      1.83 o
  -6   2   5      167.35      192.56      4.58 o
  -5   2   5      283.29      281.05     18.83 o
  -4   2   5       72.95       90.88      9.09 o
  -3   2   5        1.29        2.61      1.15 o
  -2   2   5        0.05        0.81      0.77 o
  -1   2   5      126.41      142.84      3.27 o
   0   2   5      691.73      752.89      7.38 o
   1   2   5       21.47       14.21      1.61 o
   2   2   5       56.17       68.56      2.69 o
   3   2   5      290.83      312.45      6.16 o
   4   2   5       90.44       92.01      4.31 o
   5   2   5        6.32        6.92      1.67 o
   6   2   5        1.52        1.83      1.47 o
   7   2   5       37.68       32.12      2.18 o
   8   2   5       17.48       15.50      2.29 o
   9   2   5        8.16        8.54      2.63 o
  10   2   5        0.05       -0.21      1.38 o
 -12   3   5        3.32        2.32      1.42 o
 -11   3   5        0.40       -0.74      1.44 o
 -10   3   5        9.75        9.10      1.63 o
  -9   3   5        6.00        5.23      1.85 o
  -8   3   5       74.78       67.77      3.18 o
  -7   3   5       62.83       69.23      3.42 o
  -6   3   5       46.12       49.77      2.13 o
  -5   3   5       27.56       27.60      5.24 o
  -4   3   5        8.75        6.86      1.40 o
  -3   3   5        0.30        0.81      1.13 o
  -2   3   5       22.18       19.21      2.44 o
  -1   3   5       66.09       68.59      2.66 o
   0   3   5       48.99       59.56      6.19 o
   1   3   5        2.13        4.12      2.52 o
   2   3   5      324.66      298.21     11.43 o
   3   3   5        1.47        3.31      1.51 o
   4   3   5       61.95       64.52      9.08 o
   5   3   5       25.16       20.68      1.66 o
   6   3   5      223.19      225.19      5.96 o
   7   3   5      222.80      228.64      7.37 o
   8   3   5        9.63        8.32      2.08 o
   9   3   5       16.47       21.79      2.58 o
 -11   4   5        0.02        0.31      1.80 o
 -10   4   5        3.79        4.69      3.35 o
  -9   4   5       17.25       14.39      1.74 o
  -8   4   5       99.36       84.47      3.75 o
  -7   4   5        3.05        2.78      2.06 o
  -6   4   5        0.69        1.61      1.55 o
  -5   4   5      144.61      156.58      5.36 o
  -4   4   5       30.85       28.44      2.07 o
  -3   4   5      154.58      151.48      5.54 o
  -2   4   5      196.65      213.56      6.61 o
  -1   4   5      106.63       94.07      4.76 o
   0   4   5       34.12       43.67      3.45 o
   1   4   5      157.93      170.05      7.30 o
   2   4   5      153.64      179.71      4.46 o
   3   4   5       16.10       17.39      1.93 o
   4   4   5       51.35       52.49      2.52 o
   5   4   5       82.70       82.00      2.95 o
   6   4   5       32.85       30.78      2.17 o
   7   4   5       48.22       47.41      2.76 o
   8   4   5        0.20        1.84      2.55 o
   9   4   5        0.34        1.20      1.38 o
 -11   5   5        0.07        0.40      1.47 o
 -10   5   5        0.32       -0.13      1.61 o
  -9   5   5        1.57       -0.84      1.80 o
  -8   5   5        5.22        3.23      1.61 o
  -7   5   5        3.69        5.84      1.70 o
  -6   5   5      121.72      124.68      3.03 o
  -5   5   5        1.70       -0.89      1.57 o
  -4   5   5       10.70       13.57      3.28 o
  -3   5   5       15.38       15.06      2.51 o
  -2   5   5      169.43      163.99      6.30 o
  -1   5   5        5.29        1.88      2.55 o
   0   5   5      165.45      162.48      6.37 o
   1   5   5       68.20       91.43      5.22 o
   2   5   5        9.10        6.75      2.27 o
   3   5   5       17.77       17.33      2.28 o
   4   5   5       60.50       64.58      2.85 o
   5   5   5       50.90       49.24      2.46 o
   6   5   5        9.56        9.97      2.08 o
   7   5   5        3.55        4.60      1.64 o
   8   5   5        1.08        1.27      1.84 o
 -10   6   5        0.48        0.98      1.34 o
  -9   6   5        0.20        1.98      1.34 o
  -8   6   5       62.77       65.55      3.77 o
  -7   6   5      152.28      148.23      3.78 o
  -6   6   5       47.44       38.10      2.35 o
  -5   6   5        6.43        5.11      1.52 o
  -4   6   5       12.03       11.11      2.05 o
  -3   6   5      163.78      172.68     10.88 o
  -2   6   5      222.87      234.77     11.67 o
  -1   6   5        1.68        4.05      2.10 o
   0   6   5       39.88       40.01      4.09 o
   1   6   5       79.03       71.78      5.77 o
   2   6   5       16.56       10.81      2.21 o
   3   6   5       64.93       58.47      3.34 o
   4   6   5      131.00      124.07      4.52 o
   5   6   5        2.46        1.56      1.48 o
   6   6   5        4.74        6.99      1.48 o
   7   6   5        2.34        4.34      1.42 o
   8   6   5        0.57       -0.42      1.33 o
 -10   7   5        7.27        4.92      1.49 o
  -9   7   5       14.45       12.67      1.98 o
  -8   7   5        3.08        6.10      1.42 o
  -7   7   5       13.99       20.70      1.77 o
  -6   7   5       40.88       39.33      2.27 o
  -5   7   5        5.07        1.20      2.91 o
  -4   7   5       12.45        5.55      3.22 o
  -3   7   5        6.35        4.93      2.12 o
  -2   7   5       89.54       84.69      3.57 o
  -1   7   5        4.81        0.60      2.19 o
   0   7   5       11.60       13.00      2.15 o
   1   7   5        0.11       -0.45      1.83 o
   2   7   5        0.30        2.09      2.14 o
   3   7   5       30.82       27.09      2.69 o
   4   7   5       47.42       46.10      2.40 o
   5   7   5        4.33        6.28      1.45 o
   6   7   5        1.43        0.50      1.08 o
   7   7   5        0.09       -0.23      1.37 o
  -9   8   5       40.55       29.74      1.94 o
  -8   8   5        5.70        5.30      2.07 o
  -7   8   5       22.87       25.21      3.30 o
  -6   8   5        7.25        6.86      3.18 o
  -5   8   5        3.66        5.70      2.67 o
  -4   8   5       87.95       78.34      5.24 o
  -3   8   5       10.46       11.45      2.15 o
  -2   8   5       53.14       50.76      3.13 o
  -1   8   5       39.77       35.55      2.81 o
   0   8   5       53.74       48.70      3.14 o
   1   8   5       15.36       19.07      2.36 o
   2   8   5        0.52       -0.12      2.64 o
   3   8   5        4.96        3.53      1.42 o
   4   8   5        7.63        7.87      1.49 o
   5   8   5       23.47       24.77      1.81 o
   6   8   5       17.96       15.39      1.72 o
  -8   9   5        0.36       -0.04      1.51 o
  -7   9   5        0.70        0.26      1.91 o
  -6   9   5       11.34       10.17      2.79 o
  -5   9   5        3.12        1.52      2.44 o
  -4   9   5        1.69        1.08      2.45 o
  -3   9   5       43.50       40.32      3.96 o
  -2   9   5        0.09        1.11      1.83 o
  -1   9   5       26.51       30.59      2.34 o
   0   9   5        0.24        0.80      1.90 o
   1   9   5        5.63        5.22      1.79 o
   2   9   5        1.27        1.66      1.60 o
   3   9   5       11.47       15.38      1.77 o
   4   9   5        2.96        0.85      1.19 o
   5   9   5       31.55       38.17      2.03 o
  -7  10   5        1.13        3.84      1.29 o
  -6  10   5        5.50        4.78      1.80 o
  -5  10   5        5.15        4.92      2.06 o
  -4  10   5        3.80        4.36      2.31 o
  -3  10   5        1.15        0.48      2.03 o
  -2  10   5        0.06        1.41      1.67 o
  -1  10   5       22.66       24.03      1.49 o
   0  10   5        0.11       -0.87      1.99 o
   1  10   5        1.77        5.77      1.48 o
   2  10   5        0.01       -0.03      1.20 o
   3  10   5        0.63        1.30      0.97 o
  -4  11   5        0.71        0.21      1.43 o
  -4 -13   6        0.99        2.37      1.39 o
  -3 -13   6        6.94        6.22      1.80 o
  -2 -13   6        6.31        4.80      2.05 o
  -1 -13   6        0.00        1.80      1.87 o
   0 -13   6        2.45        3.55      1.96 o
   1 -13   6        1.28        1.53      1.69 o
   2 -13   6        0.16        1.47      1.76 o
   3 -13   6        0.00        1.09      2.77 o
  -6 -12   6        0.63       -0.33      0.97 o
  -5 -12   6        1.37        1.13      1.19 o
  -4 -12   6       14.76       17.84      2.64 o
  -3 -12   6        4.63        7.92      1.79 o
  -2 -12   6       14.80       14.94      3.01 o
  -1 -12   6        1.17        2.59      1.90 o
   0 -12   6        6.99       12.01      1.98 o
   1 -12   6       24.44       37.27      1.90 o
   2 -12   6        3.59        3.80      1.77 o
   3 -12   6        2.92        3.06      1.40 o
   4 -12   6        3.01        1.94      1.34 o
   5 -12   6        1.53       -0.36      1.57 o
  -6 -11   6        2.79        7.79      2.39 o
  -5 -11   6        7.33        6.85      2.61 o
  -4 -11   6       86.69       74.68      4.65 o
  -3 -11   6        3.70        1.62      2.23 o
  -2 -11   6       19.26       15.37      2.98 o
  -1 -11   6        0.02        2.75      2.01 o
   0 -11   6        0.45        1.34      1.65 o
   1 -11   6       18.64       16.19      2.14 o
   2 -11   6        0.07        1.48      1.48 o
   3 -11   6       29.07       31.79      2.76 o
   4 -11   6        0.02        0.86      1.61 o
   5 -11   6        2.39        4.01      1.44 o
   6 -11   6        9.52       12.80      2.00 o
  -8 -10   6        0.33        4.15      1.82 o
  -7 -10   6        0.15        1.50      2.10 o
  -6 -10   6        1.80        2.14      2.50 o
  -5 -10   6        9.07       10.33      2.66 o
  -4 -10   6       10.10        8.35      3.04 o
  -3 -10   6      267.12      249.73      8.59 o
  -2 -10   6        0.40        2.95      2.16 o
  -1 -10   6        5.81        6.59      1.77 o
   0 -10   6        1.98        0.93      1.78 o
   1 -10   6       31.88       38.52      2.27 o
   2 -10   6        0.79        0.68      1.62 o
   3 -10   6       18.70       15.81      2.30 o
   4 -10   6       17.66       11.50      2.01 o
   5 -10   6        0.95       -0.57      1.75 o
   6 -10   6        3.26        4.99      2.32 o
   7 -10   6        3.22        2.69      1.78 o
  -9  -9   6        0.32        1.55      1.62 o
  -8  -9   6        0.00        2.64      2.44 o
  -7  -9   6        4.17       10.36      2.56 o
  -6  -9   6       12.26       13.37      2.05 o
  -5  -9   6        3.36        2.20      2.43 o
  -4  -9   6        3.56        3.42      2.15 o
  -3  -9   6       97.43      106.85      7.91 o
  -2  -9   6      118.21      106.08      5.93 o
  -1  -9   6       34.95       38.02      4.34 o
   0  -9   6        1.10        2.78      1.77 o
   1  -9   6       60.71       60.28      2.58 o
   2  -9   6       26.95       27.26      1.99 o
   3  -9   6       20.48       16.53      3.39 o
   4  -9   6        5.68        3.41      1.90 o
   5  -9   6        0.18       -0.82      1.85 o
   6  -9   6       15.99       17.06      1.91 o
   7  -9   6       11.75       15.12      1.65 o
   8  -9   6        0.36       -1.58      1.58 o
 -10  -8   6        0.43        0.75      1.44 o
  -9  -8   6        0.85        0.17      2.21 o
  -8  -8   6        3.70       -0.13      2.92 o
  -7  -8   6        7.92       10.61      1.92 o
  -6  -8   6        0.64        0.32      2.12 o
  -5  -8   6      352.21      354.01     25.54 o
  -4  -8   6        1.85        0.30      4.27 o
  -3  -8   6        0.07        0.82      2.74 o
  -2  -8   6       41.18       47.53      3.99 o
  -1  -8   6      224.74      234.35     15.27 o
   0  -8   6       17.93       15.83      3.31 o
   1  -8   6      107.78      116.26      3.81 o
   2  -8   6       25.72       29.27      1.96 o
   3  -8   6       38.47       35.11      2.56 o
   4  -8   6       29.51       29.42      2.80 o
   5  -8   6        0.71        1.83      1.68 o
   6  -8   6       39.08       40.06      6.45 o
   7  -8   6       16.90       13.11      1.85 o
   8  -8   6        0.00       -0.64      1.41 o
   9  -8   6        3.45        5.73      1.31 o
 -10  -7   6        4.84        5.60      1.95 o
  -9  -7   6        0.26        2.47      1.74 o
  -8  -7   6        2.45        2.62      3.28 o
  -7  -7   6        5.22        2.01      1.95 o
  -6  -7   6       18.76       21.08      2.18 o
  -5  -7   6      172.04      146.85     11.42 o
  -4  -7   6       24.64       18.19      2.15 o
  -3  -7   6       24.57       25.44      2.18 o
  -2  -7   6       25.60       25.47      2.14 o
  -1  -7   6      446.50      406.96      6.70 o
   0  -7   6      239.36      229.07     11.99 o
   1  -7   6        0.55        8.47      2.56 o
   2  -7   6       15.19       12.34      2.06 o
   3  -7   6        4.89        3.33      1.88 o
   4  -7   6        8.99       11.34      1.93 o
   5  -7   6       12.05        9.89      2.05 o
   6  -7   6       24.43       23.73      2.37 o
   7  -7   6      204.37      201.22     16.15 o
   8  -7   6       87.03       95.03      4.76 o
   9  -7   6        0.37        1.13      1.63 o
 -11  -6   6        0.38       -0.01      1.48 o
 -10  -6   6       10.22        8.05      2.31 o
  -9  -6   6       16.21       21.41      3.73 o
  -8  -6   6       18.06       17.85      2.11 o
  -7  -6   6        2.01       -1.83      1.83 o
  -6  -6   6      359.52      360.43      6.79 o
  -5  -6   6        8.21        9.39      3.80 o
  -4  -6   6      217.02      217.86      9.78 o
  -3  -6   6        0.91        0.88      1.51 o
  -2  -6   6      190.44      160.83      3.97 o
  -1  -6   6      116.80      115.66      3.39 o
   0  -6   6      125.89      151.12      5.12 o
   1  -6   6        0.00        0.67      1.53 o
   2  -6   6        1.21       -0.09      1.84 o
   3  -6   6      102.83       86.52      4.32 o
   4  -6   6        0.66       -0.50      1.97 o
   5  -6   6       31.94       37.29      2.64 o
   6  -6   6        1.62        3.91      2.02 o
   7  -6   6        1.03        1.85      2.47 o
   8  -6   6       10.97       12.83      1.96 o
   9  -6   6        0.02       -0.97      1.39 o
 -11  -5   6        2.28        1.86      1.80 o
 -10  -5   6        0.43        0.92      1.81 o
  -9  -5   6       32.43       34.72      2.50 o
  -8  -5   6       15.68       16.57      3.25 o
  -7  -5   6      307.21      296.72      9.63 o
  -6  -5   6      204.17      202.43      4.98 o
  -5  -5   6      112.72      132.96      8.97 o
  -4  -5   6        3.58        7.46      1.18 o
  -3  -5   6      240.97      240.52      4.48 o
  -2  -5   6      119.74      126.38      2.83 o
  -1  -5   6       54.13       38.43      2.11 o
   0  -5   6       56.93       46.05      3.93 o
   1  -5   6       15.35       11.14      2.22 o
   2  -5   6       36.56       42.88      2.21 o
   3  -5   6       24.52       30.59      2.91 o
   4  -5   6       93.96      100.54      5.14 o
   5  -5   6        4.30        2.63      2.25 o
   6  -5   6        8.78        6.88      2.57 o
   7  -5   6        2.50        1.12      2.42 o
   8  -5   6        0.18        2.09      2.25 o
   9  -5   6        0.02        0.66      1.47 o
  10  -5   6       10.05       11.16      1.28 o
 -11  -4   6        3.53        6.72      2.11 o
 -10  -4   6        0.63       -0.34      1.90 o
  -9  -4   6        0.04        0.27      3.43 o
  -8  -4   6        4.39        1.44      1.82 o
  -7  -4   6       55.59       52.06      2.84 o
  -6  -4   6        2.92        9.67      3.01 o
  -5  -4   6      340.19      387.02     13.25 o
  -4  -4   6      441.90      529.44      6.49 o
  -3  -4   6       75.61       74.43      2.47 o
  -2  -4   6      231.85      236.68      9.59 o
  -1  -4   6        6.47        4.40      0.99 o
   0  -4   6        4.99        4.86      1.22 o
   1  -4   6       48.46       48.35      2.10 o
   2  -4   6        2.22        3.89      1.21 o
   3  -4   6      216.03      235.01      4.55 o
   4  -4   6        1.99        0.21      2.45 o
   5  -4   6        7.92        9.15      2.80 o
   6  -4   6       19.94       18.28      3.61 o
   7  -4   6       56.73       52.30      4.52 o
   8  -4   6        5.26        7.03      1.89 o
   9  -4   6        0.89        1.03      1.51 o
  10  -4   6        1.97        1.70      1.50 o
 -12  -3   6        0.63       -0.01      1.45 o
 -11  -3   6        4.27        3.29      2.11 o
 -10  -3   6       10.43       14.32      2.81 o
  -9  -3   6      159.76      161.04      7.14 o
  -8  -3   6      159.44      157.26     15.41 o
  -7  -3   6       64.58       70.69      3.07 o
  -6  -3   6       97.00       93.63      3.32 o
  -5  -3   6       71.55       58.71      3.53 o
  -4  -3   6      441.79      515.84     20.49 o
  -3  -3   6        0.00       -0.13      1.02 o
  -2  -3   6       39.51       49.98      2.03 o
  -1  -3   6      134.09      148.22      2.32 o
   0  -3   6       60.82       76.49      4.23 o
   1  -3   6       71.90       51.15      2.26 o
   2  -3   6       18.95       17.93      1.52 o
   3  -3   6       35.10       28.50      1.94 o
   4  -3   6        5.20        4.37      2.39 o
   5  -3   6        1.67        0.78      3.09 o
   6  -3   6        4.84        0.62      2.92 o
   7  -3   6      150.50      146.54      4.78 o
   8  -3   6        1.41       -0.08      1.84 o
   9  -3   6        0.82        2.19      1.50 o
  10  -3   6        3.63        2.45      1.66 o
 -12  -2   6       21.76       23.91      2.24 o
 -11  -2   6        5.11        3.97      2.29 o
 -10  -2   6       38.60       37.04      3.87 o
  -9  -2   6      226.55      198.42      7.65 o
  -8  -2   6      198.71      198.95      7.62 o
  -7  -2   6       52.40       57.93      4.17 o
  -6  -2   6        0.19        0.51      1.49 o
  -5  -2   6      324.92      315.76      8.66 o
  -4  -2   6      413.25      420.05     31.20 o
  -3  -2   6      819.77      807.77     14.07 o
  -2  -2   6     3493.41     3639.62     14.51 o
  -1  -2   6      229.36      236.65     19.73 o
   0  -2   6      799.83      821.01     56.39 o
   1  -2   6        1.40        2.16      0.81 o
   2  -2   6      200.98      205.08      3.61 o
   3  -2   6        6.43        5.14      1.01 o
   4  -2   6      210.53      237.21      7.97 o
   5  -2   6      525.22      525.82     11.02 o
   6  -2   6        9.52       13.89      3.04 o
   7  -2   6       69.22       71.11      3.39 o
   8  -2   6        1.41        1.24      1.88 o
   9  -2   6        9.30        9.15      1.63 o
  10  -2   6        2.39        3.25      1.72 o
 -12  -1   6       15.53       14.61      2.15 o
 -11  -1   6        3.55        2.73      2.50 o
 -10  -1   6       18.18       21.72      3.42 o
  -9  -1   6        4.34        1.57      2.06 o
  -8  -1   6       15.64       15.06      2.23 o
  -7  -1   6       16.23       16.52      3.21 o
  -6  -1   6        0.12        0.10      1.65 o
  -5  -1   6       12.07       14.31      1.63 o
  -4  -1   6      125.33      118.99      2.34 o
  -3  -1   6      465.00      531.81      5.16 o
  -2  -1   6      799.02      914.89     19.96 o
  -1  -1   6      376.20      479.16     24.55 o
   0  -1   6       52.28       51.95      2.58 o
   1  -1   6       77.25       66.44      4.64 o
   2  -1   6      258.21      244.54      3.49 o
   3  -1   6       37.14       24.60      2.70 o
   4  -1   6      109.77      110.12      3.56 o
   5  -1   6      105.22      103.74      5.27 o
   6  -1   6        0.08        0.72      2.11 o
   7  -1   6        0.00       -1.19      1.96 o
   8  -1   6        3.46        4.44      1.91 o
   9  -1   6       33.47       35.82      2.34 o
  10  -1   6        7.15        4.83      1.54 o
 -12   0   6        6.68        6.11      1.72 o
 -11   0   6       34.83       35.52      3.58 o
 -10   0   6      126.45      136.61      8.50 o
  -9   0   6        2.53        2.59      2.07 o
  -8   0   6       34.97       38.17      2.67 o
  -7   0   6        4.86        5.17      2.37 o
  -6   0   6       47.67       52.27      3.72 o
  -5   0   6       35.83       37.64      3.32 o
  -4   0   6      380.60      376.88      7.70 o
  -3   0   6     2254.15     2299.00     11.28 o
  -2   0   6      503.38      544.95      4.65 o
  -1   0   6      620.98      567.53     10.32 o
   0   0   6       52.99       72.58      2.80 o
   1   0   6       10.82       13.70      1.55 o
   2   0   6      196.03      196.27      5.71 o
   3   0   6      137.72      145.19      6.31 o
   4   0   6       17.84       19.95      1.53 o
   5   0   6       85.93       85.87      6.21 o
   6   0   6        1.74        6.98      2.75 o
   7   0   6       47.18       45.88      4.14 o
   8   0   6        6.02        5.44      3.38 o
   9   0   6        7.62       11.28      1.93 o
  10   0   6        0.29       -0.59      1.36 o
 -12   1   6        0.21        0.14      1.54 o
 -11   1   6        0.35        0.82      1.51 o
 -10   1   6       58.72       59.41      3.74 o
  -9   1   6       19.93       22.46      2.29 o
  -8   1   6        4.00        3.54      2.42 o
  -7   1   6        4.89        2.80      2.71 o
  -6   1   6       37.56       39.98      2.30 o
  -5   1   6      775.23      781.82     47.87 o
  -4   1   6       84.72      110.53     13.23 o
  -3   1   6       11.81       14.87      1.43 o
  -2   1   6      728.06      663.69     20.30 o
  -1   1   6      502.59      506.12      9.09 o
   0   1   6      102.51      100.97      2.89 o
   1   1   6     1672.12     1651.96     16.38 o
   2   1   6     1080.27     1129.73     14.38 o
   3   1   6      194.84      203.91      6.63 o
   4   1   6        2.29        1.51      2.11 o
   5   1   6       17.75       21.28      2.21 o
   6   1   6       14.31       12.49      2.79 o
   7   1   6       87.82       88.39      3.69 o
   8   1   6      152.00      171.42      6.08 o
   9   1   6       54.54       62.35      3.76 o
 -11   2   6        1.28        1.49      1.48 o
 -10   2   6       17.06       15.30      2.04 o
  -9   2   6       20.56       21.47      2.31 o
  -8   2   6       60.60       57.11      3.16 o
  -7   2   6      113.22      111.84      5.67 o
  -6   2   6        0.62        2.26      3.52 o
  -5   2   6      194.33      195.91      6.36 o
  -4   2   6       24.90       15.29      2.37 o
  -3   2   6       28.25       29.85      2.76 o
  -2   2   6       13.35       12.23      1.50 o
  -1   2   6       27.14       38.27      2.02 o
   0   2   6       16.08       26.40      1.93 o
   1   2   6      160.02      154.01      3.94 o
   2   2   6       27.33       22.84      1.89 o
   3   2   6       42.72       48.41      2.63 o
   4   2   6        0.58        0.90      1.84 o
   5   2   6       92.84       95.35      3.88 o
   6   2   6      134.30      133.16      3.49 o
   7   2   6       30.33       36.08      3.56 o
   8   2   6       56.12       56.10      4.28 o
   9   2   6       62.59       58.65      3.34 o
 -11   3   6        7.97        7.12      2.11 o
 -10   3   6        8.87        9.66      1.87 o
  -9   3   6        3.88        5.11      2.06 o
  -8   3   6       57.54       53.02      4.62 o
  -7   3   6        0.14       -2.98      2.98 o
  -6   3   6        0.29        2.89      3.04 o
  -5   3   6       98.02       93.71      4.57 o
  -4   3   6        1.54       -0.81      1.65 o
  -3   3   6      185.70      205.70      6.45 o
  -2   3   6        2.28        1.56      1.88 o
  -1   3   6      201.10      222.94      4.73 o
   0   3   6      136.84      169.26      4.23 o
   1   3   6      114.65      128.85      3.75 o
   2   3   6      501.66      542.00      7.68 o
   3   3   6      149.03      157.82      4.36 o
   4   3   6      130.77      131.30      4.29 o
   5   3   6       27.23       25.44      2.58 o
   6   3   6       14.21       15.00      2.26 o
   7   3   6       50.54       56.92      2.81 o
   8   3   6        2.10        4.66      2.42 o
   9   3   6        0.13        0.91      1.43 o
 -11   4   6        0.43        2.11      1.73 o
 -10   4   6        0.68        1.17      2.38 o
  -9   4   6        3.50        5.36      2.01 o
  -8   4   6       11.41       12.93      3.74 o
  -7   4   6        8.49        5.41      1.59 o
  -6   4   6       27.38       21.88      2.06 o
  -5   4   6       65.85       73.01      2.52 o
  -4   4   6        1.33        6.95      3.14 o
  -3   4   6       14.30       18.89      2.55 o
  -2   4   6      183.86      150.44      5.91 o
  -1   4   6        0.16       -2.27      2.56 o
   0   4   6      232.27      227.68      5.55 o
   1   4   6      137.69      144.90      4.20 o
   2   4   6      214.21      231.81      5.86 o
   3   4   6      133.62      128.75      4.30 o
   4   4   6       32.43       29.13      2.52 o
   5   4   6        0.18        1.57      2.73 o
   6   4   6       34.01       33.05      2.64 o
   7   4   6        8.33        8.56      1.72 o
   8   4   6        1.65        0.82      1.86 o
 -11   5   6        0.02        0.94      1.45 o
 -10   5   6        1.55        2.73      2.04 o
  -9   5   6       18.64       23.44      5.73 o
  -8   5   6       29.05       29.41      2.07 o
  -7   5   6       58.33       57.84      2.56 o
  -6   5   6        0.01        0.86      1.47 o
  -5   5   6       59.75       57.34      2.58 o
  -4   5   6       35.78       41.82      2.79 o
  -3   5   6       53.62       51.65      3.87 o
  -2   5   6       30.37       28.94      3.33 o
  -1   5   6       58.58       62.33      4.33 o
   0   5   6       95.53      112.18      5.64 o
   1   5   6      102.53      100.31      5.73 o
   2   5   6       86.82       72.02      3.46 o
   3   5   6       18.14       16.97      2.62 o
   4   5   6       18.15       18.10      1.80 o
   5   5   6        1.97        0.26      1.61 o
   6   5   6        0.42        0.02      1.66 o
   7   5   6        1.72        2.76      1.46 o
   8   5   6        7.96        6.29      1.39 o
 -10   6   6       20.03       22.89      2.40 o
  -9   6   6       28.21       30.07      3.27 o
  -8   6   6      145.26      163.97      4.74 o
  -7   6   6      107.88      119.83      3.38 o
  -6   6   6       57.66       57.92      2.60 o
  -5   6   6       68.64       71.08      2.76 o
  -4   6   6        5.29        4.33      2.29 o
  -3   6   6      329.11      325.10      7.95 o
  -2   6   6        3.58        9.74      4.23 o
  -1   6   6       50.61       60.63      3.50 o
   0   6   6        0.81        1.70      2.21 o
   1   6   6        9.85       10.50      2.31 o
   2   6   6       24.65       24.23      2.51 o
   3   6   6        0.00       -0.42      1.63 o
   4   6   6       10.61        9.32      1.65 o
   5   6   6        4.48        3.17      1.45 o
   6   6   6        4.42        2.70      1.53 o
   7   6   6        1.59        2.88      1.56 o
  -9   7   6        1.36       -0.06      1.35 o
  -8   7   6        8.93        6.49      1.68 o
  -7   7   6       16.21       15.04      1.97 o
  -6   7   6        0.26        0.41      2.74 o
  -5   7   6        8.01        5.57      3.24 o
  -4   7   6       39.62       38.15      4.41 o
  -3   7   6       19.54       22.50      2.35 o
  -2   7   6      262.79      268.34      9.56 o
  -1   7   6      128.63      110.97      4.27 o
   0   7   6       66.66       65.06      2.72 o
   1   7   6        0.13       -0.90      1.66 o
   2   7   6        0.84        1.09      1.63 o
   3   7   6        5.21        7.27      1.57 o
   4   7   6        0.20        0.81      1.38 o
   5   7   6       11.62       12.48      1.34 o
   6   7   6       13.52       12.23      1.27 o
  -8   8   6        9.94       11.03      1.99 o
  -7   8   6        6.12        6.67      2.26 o
  -6   8   6        1.57        0.26      2.55 o
  -5   8   6       11.06        9.71      2.96 o
  -4   8   6        0.02       -0.70      2.55 o
  -3   8   6        5.41        6.28      1.94 o
  -2   8   6        5.25        3.53      1.90 o
  -1   8   6        8.17        5.96      1.84 o
   0   8   6       22.01       19.55      1.86 o
   1   8   6        8.36        5.66      1.98 o
   2   8   6       17.58       20.89      2.27 o
   3   8   6        5.18        5.24      1.66 o
   4   8   6        1.52        1.16      1.46 o
   5   8   6        1.41        0.28      1.36 o
  -7   9   6        0.81        1.27      1.54 o
  -6   9   6        2.18        2.03      1.99 o
  -5   9   6        3.74        2.55      2.29 o
  -4   9   6        0.33        0.40      2.36 o
  -3   9   6       16.51       13.67      2.96 o
  -2   9   6       12.65       10.97      1.86 o
  -1   9   6       65.96       69.92      5.76 o
   0   9   6       36.00       41.74      2.41 o
   1   9   6        0.91        1.15      1.47 o
   2   9   6       32.36       39.00      2.17 o
   3   9   6       15.84       23.16      1.66 o
   4   9   6       19.38       23.84      1.65 o
  -6  10   6        0.10       -1.32      1.32 o
  -5  10   6        0.03       -1.49      1.49 o
  -4  10   6        0.71       -0.74      1.65 o
  -3  10   6        3.29        4.51      1.91 o
  -2  10   6        0.28       -1.14      1.86 o
  -1  10   6       27.29        0.36      2.11 o
   0  10   6        2.23        0.87      1.69 o
   1  10   6       13.07       20.90      2.24 o
   2  10   6        7.79       12.75      1.54 o
  -4 -13   7        7.21        9.23      1.53 o
  -3 -13   7        0.53        0.66      1.63 o
  -2 -13   7        0.54       -1.32      1.75 o
  -1 -13   7        6.81        5.08      1.95 o
   0 -13   7        0.07       -1.85      1.85 o
   1 -13   7        0.16        1.39      1.72 o
   2 -13   7        0.01        1.88      1.14 o
   3 -13   7        0.01       -0.55      1.02 o
  -6 -12   7        0.00       -0.97      0.97 o
  -5 -12   7       12.53       10.58      2.02 o
  -4 -12   7       10.80       10.70      2.34 o
  -3 -12   7       41.89       39.55      3.56 o
  -2 -12   7       44.42       43.40      3.76 o
  -1 -12   7       32.22       35.57      3.48 o
   0 -12   7        1.38       -0.17      1.63 o
   1 -12   7        2.10        4.06      1.57 o
   2 -12   7        0.07        1.10      1.42 o
   3 -12   7        3.19        5.87      2.63 o
   4 -12   7        3.60        2.17      1.27 o
   5 -12   7       52.81       62.85      2.79 o
  -6 -11   7        4.00        4.92      2.29 o
  -5 -11   7       24.59       29.82      3.09 o
  -4 -11   7        0.67        0.78      2.44 o
  -3 -11   7       13.62       13.19      3.15 o
  -2 -11   7        3.83        3.46      1.56 o
  -1 -11   7        2.59        0.03      2.00 o
   0 -11   7        5.38        3.74      1.88 o
   1 -11   7        9.76       11.26      2.34 o
   2 -11   7        7.06        5.35      2.44 o
   3 -11   7        0.03        0.26      1.61 o
   4 -11   7        5.02        6.79      1.71 o
   5 -11   7        1.42       -0.76      1.94 o
   6 -11   7        0.26        0.02      1.56 o
  -8 -10   7        1.07        2.13      1.84 o
  -7 -10   7       23.85       26.96      2.76 o
  -6 -10   7        0.29        0.31      2.24 o
  -5 -10   7       10.52       10.71      2.41 o
  -4 -10   7       30.09       28.16      2.47 o
  -3 -10   7       72.91       74.45      3.44 o
  -2 -10   7        0.58       -1.18      2.72 o
  -1 -10   7       21.93       24.18      2.40 o
   0 -10   7       30.75       25.52      2.37 o
   1 -10   7       28.62       31.33      2.71 o
   2 -10   7       12.71       13.55      2.15 o
   3 -10   7       59.21       56.34      3.04 o
   4 -10   7        0.30        1.96      1.83 o
   5 -10   7        6.22        7.47      2.51 o
   6 -10   7        1.65        3.38      1.91 o
   7 -10   7       19.21       27.17      1.94 o
  -9  -9   7        1.59       -0.98      1.61 o
  -8  -9   7        2.46       -1.66      2.38 o
  -7  -9   7        1.66        2.75      1.65 o
  -6  -9   7        1.95        1.03      1.81 o
  -5  -9   7       10.72        8.50      2.04 o
  -4  -9   7       28.92       28.94      2.52 o
  -3  -9   7       31.06       29.33      2.45 o
  -2  -9   7        9.85        8.81      2.12 o
  -1  -9   7        4.33        2.85      2.93 o
   0  -9   7       83.82       79.18      3.47 o
   1  -9   7        1.00        0.97      1.73 o
   2  -9   7        8.66        7.66      2.01 o
   3  -9   7       69.85       76.87      3.49 o
   4  -9   7        8.25       11.17      2.18 o
   5  -9   7        4.10        6.31      1.73 o
   6  -9   7        6.42        4.97      1.55 o
   7  -9   7       17.91       18.38      1.49 o
 -10  -8   7       19.16       21.32      1.89 o
  -9  -8   7        0.05       -0.42      1.59 o
  -8  -8   7       26.45       30.90      2.30 o
  -7  -8   7       44.15       43.17      2.70 o
  -6  -8   7        4.27        1.71      3.72 o
  -5  -8   7        0.14        1.13      2.63 o
  -4  -8   7       66.71       62.40      3.28 o
  -3  -8   7        0.90        1.31      1.94 o
  -2  -8   7       13.71       16.39      2.21 o
  -1  -8   7        4.74        6.30      2.01 o
   0  -8   7        0.70        5.32      2.99 o
   1  -8   7       38.39       39.73      4.48 o
   2  -8   7        0.38        1.92      2.15 o
   3  -8   7        6.50        4.58      2.28 o
   4  -8   7       15.97       15.74      2.05 o
   5  -8   7       13.25       11.69      1.92 o
   6  -8   7        7.75        7.49      1.74 o
   7  -8   7        7.26        7.02      1.57 o
   8  -8   7        0.04        0.36      1.53 o
 -10  -7   7        0.00       -0.37      1.80 o
  -9  -7   7       14.77       13.18      1.82 o
  -8  -7   7       14.78       15.93      2.06 o
  -7  -7   7        5.07        3.49      1.86 o
  -6  -7   7       38.13       45.95      4.38 o
  -5  -7   7      259.31      262.32      6.60 o
  -4  -7   7      277.01      295.82      8.77 o
  -3  -7   7       39.10       52.57      4.00 o
  -2  -7   7       92.19       90.71      3.40 o
  -1  -7   7        0.02        0.82      1.75 o
   0  -7   7        0.21        0.05      1.56 o
   1  -7   7       21.19       20.12      1.88 o
   2  -7   7      169.06      172.45      6.75 o
   3  -7   7        8.92        3.55      2.06 o
   4  -7   7       33.25       39.35      3.17 o
   5  -7   7       62.18       59.96      3.20 o
   6  -7   7        6.78        2.29      2.94 o
   7  -7   7       24.79       17.18      2.96 o
   8  -7   7        0.52        0.33      1.53 o
   9  -7   7        3.33        3.57      1.29 o
 -11  -6   7        3.74        3.50      1.06 o
 -10  -6   7        0.32        0.65      1.90 o
  -9  -6   7        0.01       -0.70      1.83 o
  -8  -6   7        0.13       -0.55      2.59 o
  -7  -6   7       11.86       14.16      2.23 o
  -6  -6   7       48.77       57.10      3.08 o
  -5  -6   7      211.65      199.93      4.97 o
  -4  -6   7        0.75        2.19      1.80 o
  -3  -6   7      163.86      160.16      8.70 o
  -2  -6   7        3.90        6.33      2.28 o
  -1  -6   7      112.99      130.87      3.69 o
   0  -6   7        7.50       12.09      2.54 o
   1  -6   7      118.72      112.35      5.10 o
   2  -6   7      111.26      118.67      5.40 o
   3  -6   7       44.91       39.68      4.44 o
   4  -6   7        0.00       -2.91      2.91 o
   5  -6   7        3.09        2.69      2.11 o
   6  -6   7       34.12       35.12      2.45 o
   7  -6   7        1.72        2.32      2.40 o
   8  -6   7        0.01       -1.53      1.53 o
   9  -6   7       19.40       27.69      2.27 o
 -11  -5   7        0.01       -0.68      1.63 o
 -10  -5   7        1.16        1.96      2.11 o
  -9  -5   7        0.04        0.13      1.92 o
  -8  -5   7       13.94       13.45      2.12 o
  -7  -5   7      134.76      130.31      4.38 o
  -6  -5   7      877.33      873.31     10.09 o
  -5  -5   7       69.66       65.30      2.78 o
  -4  -5   7       52.58       48.99      1.93 o
  -3  -5   7        2.31       -0.21      1.78 o
  -2  -5   7       19.96       15.83      1.57 o
  -1  -5   7       17.93       21.64      1.65 o
   0  -5   7       48.03       28.10      2.87 o
   1  -5   7       90.28       90.14      3.83 o
   2  -5   7      110.71      126.69      4.07 o
   3  -5   7        6.20        6.36      2.96 o
   4  -5   7       49.32       46.31      2.74 o
   5  -5   7      166.56      137.50      6.32 o
   6  -5   7       16.62       20.04      3.14 o
   7  -5   7        7.16        9.05      2.79 o
   8  -5   7        0.04       -0.59      2.43 o
   9  -5   7        1.62        1.89      1.54 o
 -11  -4   7        1.27        0.82      1.99 o
 -10  -4   7        1.89        1.42      2.46 o
  -9  -4   7        0.93       -1.21      2.57 o
  -8  -4   7      226.11      217.48      8.08 o
  -7  -4   7      524.68      534.81     28.38 o
  -6  -4   7       68.34       67.54      3.00 o
  -5  -4   7        0.81        1.06      1.85 o
  -4  -4   7       67.89       67.44      2.09 o
  -3  -4   7     1369.22     1442.84     54.32 o
  -2  -4   7      129.93      168.45      3.62 o
  -1  -4   7        0.18        1.03      1.01 o
   0  -4   7      310.72      338.17     19.86 o
   1  -4   7        0.00        1.65      1.12 o
   2  -4   7      415.07      398.52      8.43 o
   3  -4   7      145.31      124.06      3.55 o
   4  -4   7        0.29       -2.75      3.06 o
   5  -4   7       99.38       83.19      5.08 o
   6  -4   7       58.74       56.48      4.57 o
   7  -4   7        0.03        2.35      1.73 o
   8  -4   7        0.38        0.13      1.64 o
   9  -4   7        0.78        0.45      1.77 o
 -12  -3   7        1.30        1.53      1.42 o
 -11  -3   7        0.79        0.51      2.02 o
 -10  -3   7       51.35       57.30      4.43 o
  -9  -3   7        0.01        0.81      2.64 o
  -8  -3   7       74.70       70.14      4.94 o
  -7  -3   7       51.84       56.90      4.47 o
  -6  -3   7      422.25      434.97      9.94 o
  -5  -3   7       38.47       39.46      2.18 o
  -4  -3   7      333.60      379.59     13.66 o
  -3  -3   7      280.03      378.54     16.20 o
  -2  -3   7        1.70        2.69      1.81 o
  -1  -3   7      475.28      535.39      5.14 o
   0  -3   7        7.63       10.87      1.39 o
   1  -3   7       96.94      103.02      2.97 o
   2  -3   7        0.22        0.16      1.22 o
   3  -3   7      145.94      143.25     10.91 o
   4  -3   7        1.83        4.73      3.01 o
   5  -3   7       19.50       16.22      2.83 o
   6  -3   7       17.22       13.20      3.04 o
   7  -3   7       85.72       83.64      3.59 o
   8  -3   7        3.62        1.11      1.66 o
   9  -3   7        2.16       -1.79      1.79 o
 -12  -2   7        6.28        8.90      1.60 o
 -11  -2   7        0.77        2.23      2.33 o
 -10  -2   7       17.56       13.02      3.13 o
  -9  -2   7      141.88      122.58      6.20 o
  -8  -2   7       80.44       69.62      4.87 o
  -7  -2   7        9.51        9.68      2.93 o
  -6  -2   7      136.89      132.30      6.76 o
  -5  -2   7      197.20      193.47      6.73 o
  -4  -2   7      104.96      171.93      6.34 o
  -3  -2   7       65.27       45.41      2.88 o
  -2  -2   7       43.68       62.20      2.41 o
  -1  -2   7     1747.21     1781.01     16.53 o
   0  -2   7      355.15      347.05      7.48 o
   1  -2   7      278.96      285.34      4.81 o
   2  -2   7      317.81      328.38      6.64 o
   3  -2   7        2.75        0.66      1.36 o
   4  -2   7       85.43       91.25      4.74 o
   5  -2   7        7.53        7.79      3.06 o
   6  -2   7       62.19       65.38      3.32 o
   7  -2   7       27.40       30.00      4.95 o
   8  -2   7       10.62        9.04      1.78 o
   9  -2   7        3.99        3.40      2.22 o
 -12  -1   7       11.14       10.89      1.87 o
 -11  -1   7       39.79       41.12      3.37 o
 -10  -1   7       11.95       11.70      2.00 o
  -9  -1   7        3.52        0.57      3.46 o
  -8  -1   7      235.77      235.88      5.60 o
  -7  -1   7       91.81       90.55      3.44 o
  -6  -1   7        1.91        2.13      1.70 o
  -5  -1   7       75.37       87.43      4.94 o
  -4  -1   7      247.59      216.71     17.17 o
  -3  -1   7      311.42      371.07      5.35 o
  -2  -1   7      779.65     1000.67     60.41 o
  -1  -1   7      312.39      358.38     24.71 o
   0  -1   7        0.06        1.00      1.14 o
   1  -1   7      119.08      127.29      6.30 o
   2  -1   7      334.36      352.15      4.48 o
   3  -1   7      622.75      632.65     23.05 o
   4  -1   7      241.74      264.65      5.36 o
   5  -1   7      132.63      135.23      4.22 o
   6  -1   7        1.57        2.71      2.00 o
   7  -1   7       10.83       11.27      1.93 o
   8  -1   7       25.00       25.26      2.14 o
   9  -1   7        1.60        2.21      1.91 o
 -12   0   7        0.08       -0.05      1.48 o
 -11   0   7        0.10       -1.23      1.61 o
 -10   0   7        1.32        1.63      1.75 o
  -9   0   7       14.34       16.02      2.13 o
  -8   0   7       70.91       71.28      2.84 o
  -7   0   7       76.73       89.12      5.59 o
  -6   0   7       78.06       66.71      4.44 o
  -5   0   7       27.89       25.81      2.93 o
  -4   0   7       38.01       36.32      3.22 o
  -3   0   7       24.61       18.85      1.51 o
  -2   0   7      160.17      199.51      3.17 o
  -1   0   7       30.65       50.43      2.22 o
   0   0   7      323.25      276.86      7.21 o
   1   0   7       56.37       57.93      3.36 o
   2   0   7       74.56       71.20      3.96 o
   3   0   7      254.48      277.14      5.50 o
   4   0   7      176.99      185.29      4.58 o
   5   0   7       15.74       14.27      1.82 o
   6   0   7       11.06       10.47      3.03 o
   7   0   7       14.97       12.41      2.11 o
   8   0   7        0.05        2.37      2.02 o
   9   0   7       71.52       81.42      3.79 o
 -12   1   7        1.93        3.88      1.53 o
 -11   1   7        1.83        0.99      1.46 o
 -10   1   7        3.51        3.97      2.16 o
  -9   1   7       50.27       54.91      3.11 o
  -8   1   7        1.05        1.78      1.76 o
  -7   1   7      100.82      102.34      5.79 o
  -6   1   7      166.65      179.36      6.76 o
  -5   1   7       23.10       18.92      2.93 o
  -4   1   7      231.18      263.61      7.25 o
  -3   1   7      130.01      145.63      3.55 o
  -2   1   7      213.77      212.80      9.02 o
  -1   1   7        3.51        4.64      1.25 o
   0   1   7      217.44      228.09      4.52 o
   1   1   7      144.19      157.57      7.74 o
   2   1   7       38.61       52.80      2.60 o
   3   1   7       28.68       29.07      2.40 o
   4   1   7        0.98        0.34      2.37 o
   5   1   7       39.53       44.82      2.86 o
   6   1   7        8.80        7.52      2.16 o
   7   1   7        3.06        5.11      2.73 o
   8   1   7        0.17       -2.45      2.45 o
   9   1   7       17.96       21.87      2.04 o
 -11   2   7        0.04        0.25      1.42 o
 -10   2   7        1.41        2.94      1.85 o
  -9   2   7        0.03       -0.27      1.91 o
  -8   2   7        0.72        0.23      3.07 o
  -7   2   7      115.02       94.14      5.82 o
  -6   2   7      428.47      416.38     10.46 o
  -5   2   7        0.33        3.19      2.35 o
  -4   2   7        4.63        5.36      1.71 o
  -3   2   7      293.53      261.23      7.07 o
  -2   2   7       16.62       21.98      1.96 o
  -1   2   7        1.78        3.43      1.35 o
   0   2   7      545.01      548.81      7.38 o
   1   2   7        3.62        6.07      1.52 o
   2   2   7      110.07      104.11      7.99 o
   3   2   7       84.65       88.48      3.62 o
   4   2   7        9.57       16.61      3.34 o
   5   2   7        3.86        4.99      2.01 o
   6   2   7       11.31       15.35      2.05 o
   7   2   7        2.28        1.97      2.47 o
   8   2   7      115.26      131.30      4.96 o
 -11   3   7       27.47       26.40      2.63 o
 -10   3   7        0.78       -1.50      2.35 o
  -9   3   7        4.37        4.23      2.77 o
  -8   3   7        8.09        6.12      3.09 o
  -7   3   7       19.30       16.94      2.25 o
  -6   3   7       56.03       54.11      6.02 o
  -5   3   7       58.48       65.02      3.20 o
  -4   3   7       91.53       99.07      6.22 o
  -3   3   7       89.90       89.47      4.61 o
  -2   3   7       22.30       20.86      3.00 o
  -1   3   7       22.20       19.20      1.81 o
   0   3   7        4.44        1.44      4.45 o
   1   3   7       13.17       14.76      2.14 o
   2   3   7        4.71        9.10      3.42 o
   3   3   7       11.23        7.36      1.89 o
   4   3   7       33.28       34.64      2.65 o
   5   3   7       17.40       17.47      2.25 o
   6   3   7        9.47       12.45      2.10 o
   7   3   7        2.26        0.54      2.22 o
   8   3   7        2.00        1.65      1.66 o
 -11   4   7        1.73        1.59      1.60 o
 -10   4   7        0.31        1.29      2.37 o
  -9   4   7       28.07       22.86      3.49 o
  -8   4   7       24.59       26.01      3.65 o
  -7   4   7       56.56       53.60      4.25 o
  -6   4   7      297.88      313.33      6.60 o
  -5   4   7      571.77      572.42      8.70 o
  -4   4   7      254.98      251.52      5.69 o
  -3   4   7       80.04       81.09      3.28 o
  -2   4   7       57.00       52.38      3.96 o
  -1   4   7       11.05       11.69      2.59 o
   0   4   7       49.82       47.45      2.78 o
   1   4   7       83.17       87.58      3.72 o
   2   4   7        4.07        0.41      1.84 o
   3   4   7       11.15       12.90      1.90 o
   4   4   7       11.91       12.87      1.79 o
   5   4   7        0.20        3.16      1.88 o
   6   4   7       55.71       60.80      2.92 o
   7   4   7        4.92        1.39      2.95 o
 -10   5   7        1.60        3.34      2.01 o
  -9   5   7        2.05        2.14      2.33 o
  -8   5   7        7.03       12.32      2.76 o
  -7   5   7        0.75        1.82      2.01 o
  -6   5   7       23.97       27.14      2.01 o
  -5   5   7        1.75        2.21      2.17 o
  -4   5   7      295.05      306.37     18.57 o
  -3   5   7      118.00      117.60      4.06 o
  -2   5   7        0.45        1.21      2.70 o
  -1   5   7      103.62      104.67      9.97 o
   0   5   7       11.24        5.43      2.20 o
   1   5   7       95.41       74.59      3.60 o
   2   5   7        0.34       -0.12      1.73 o
   3   5   7        0.55        0.98      1.72 o
   4   5   7       24.40       25.32      2.26 o
   5   5   7        0.66       -0.57      1.64 o
   6   5   7       23.00       27.34      1.88 o
   7   5   7        1.51        0.57      1.56 o
 -10   6   7        2.03        0.11      1.49 o
  -9   6   7        7.81        6.54      2.17 o
  -8   6   7       30.58       34.81      2.28 o
  -7   6   7       63.56       58.54      3.01 o
  -6   6   7        1.20        3.49      2.00 o
  -5   6   7      127.34      138.12      5.18 o
  -4   6   7       33.08       35.41      2.85 o
  -3   6   7        2.49        5.44      2.17 o
  -2   6   7      161.96      159.11      7.03 o
  -1   6   7        1.05        0.81      1.66 o
   0   6   7       30.38       30.37      2.60 o
   1   6   7        5.84        3.94      1.75 o
   2   6   7       54.22       48.78      2.58 o
   3   6   7        5.66        7.15      1.56 o
   4   6   7        6.00        8.01      1.45 o
   5   6   7       13.75       17.22      1.43 o
   6   6   7        4.74        5.04      1.12 o
  -8   7   7       26.77       30.59      4.27 o
  -7   7   7       11.66       10.04      1.65 o
  -6   7   7        1.17        0.57      2.64 o
  -5   7   7        5.09        5.54      3.32 o
  -4   7   7       24.84       26.94      3.81 o
  -3   7   7      137.56      136.96      6.64 o
  -2   7   7      169.70      183.20      5.31 o
  -1   7   7      297.05      287.77      6.61 o
   0   7   7        4.42        4.57      1.63 o
   1   7   7        0.80        0.58      1.54 o
   2   7   7       15.00       13.11      1.66 o
   3   7   7        0.74        0.72      1.62 o
   4   7   7        5.36        7.21      1.52 o
   5   7   7        6.72        9.99      1.79 o
  -8   8   7        0.63       -1.50      1.50 o
  -7   8   7        0.30        1.78      1.85 o
  -6   8   7        0.72       -0.52      2.29 o
  -5   8   7        7.45        5.11      2.55 o
  -4   8   7        3.21        7.24      2.69 o
  -3   8   7       37.61       43.02      3.99 o
  -2   8   7       11.74       11.49      3.27 o
  -1   8   7       26.95       31.91      2.43 o
   0   8   7        8.43        9.04      1.51 o
   1   8   7        0.01       -0.30      1.34 o
   2   8   7        0.05        0.09      1.52 o
   3   8   7        0.34       -0.17      1.19 o
   4   8   7       19.71       19.73      1.97 o
  -7   9   7        0.49        1.57      1.28 o
  -6   9   7        3.11        5.10      1.67 o
  -5   9   7        1.04        0.20      1.94 o
  -4   9   7        0.03        1.42      2.03 o
  -3   9   7        6.94        8.69      2.28 o
  -2   9   7       18.48       22.98      2.70 o
  -1   9   7        6.16        7.29      2.09 o
   0   9   7       86.77       58.82     36.43 o
   1   9   7       36.60       31.72      1.69 o
   2   9   7        2.08        2.94      1.33 o
  -4  10   7        5.44        3.04      1.30 o
  -3  10   7        4.17        3.06      1.42 o
  -4 -13   8        4.29        3.34      1.35 o
  -3 -13   8        0.10        0.17      1.49 o
  -2 -13   8        3.00        3.30      1.59 o
  -1 -13   8        1.34        4.20      1.68 o
   0 -13   8        5.09        4.52      1.73 o
   1 -13   8        0.12        0.38      1.65 o
   2 -13   8        2.53        1.45      1.49 o
  -6 -12   8        0.26       -0.44      1.36 o
  -5 -12   8        0.61       -0.38      1.67 o
  -4 -12   8        0.00       -1.22      2.04 o
  -3 -12   8        0.11        2.59      1.99 o
  -2 -12   8        9.08        7.75      2.06 o
  -1 -12   8       47.44       60.41      4.55 o
   0 -12   8        9.11       11.52      1.29 o
   1 -12   8        0.07        1.25      1.82 o
   2 -12   8        1.17        1.12      1.47 o
   3 -12   8        3.83        2.45      1.30 o
   4 -12   8        7.50        8.24      1.80 o
  -6 -11   8        0.20       -2.18      2.18 o
  -5 -11   8        8.79        8.97      2.31 o
  -4 -11   8        5.08        5.56      3.45 o
  -3 -11   8        0.71        1.45      1.61 o
  -2 -11   8        8.83        9.91      1.82 o
  -1 -11   8        2.68        8.43      3.54 o
   0 -11   8        1.88        3.22      1.87 o
   1 -11   8        3.34        2.30      1.77 o
   2 -11   8        4.69        5.46      1.79 o
   3 -11   8        1.21       -0.64      1.59 o
   4 -11   8        7.16        6.54      2.15 o
   5 -11   8       14.11       18.14      2.06 o
  -7 -10   8        1.48        2.22      1.65 o
  -6 -10   8        0.05        2.51      1.59 o
  -5 -10   8        3.78        4.60      1.68 o
  -4 -10   8       11.26       11.81      1.89 o
  -3 -10   8       10.01        9.50      2.04 o
  -2 -10   8        0.63        1.41      2.01 o
  -1 -10   8       16.87       19.24      2.23 o
   0 -10   8        1.62        2.75      1.94 o
   1 -10   8       11.66       15.12      2.17 o
   2 -10   8      117.62      127.16     12.28 o
   3 -10   8        1.86        1.46      1.90 o
   4 -10   8        0.09        1.12      2.31 o
   5 -10   8        0.59        0.17      2.11 o
   6 -10   8        0.03       -1.64      1.64 o
  -8  -9   8        0.03        0.30      1.56 o
  -7  -9   8       45.04       52.98      2.63 o
  -6  -9   8       27.26       23.21      3.06 o
  -5  -9   8        3.65        1.60      1.88 o
  -4  -9   8        9.66        6.37      1.91 o
  -3  -9   8       96.23       84.06      2.92 o
  -2  -9   8       78.16       67.59      3.35 o
  -1  -9   8        4.96        7.47      3.08 o
   0  -9   8       14.12       12.29      2.06 o
   1  -9   8       10.29        9.61      2.27 o
   2  -9   8       36.71       30.38      3.67 o
   3  -9   8        3.18        3.68      2.55 o
   4  -9   8        0.52       -1.86      1.86 o
   5  -9   8        2.06        1.04      3.42 o
   6  -9   8        2.09        2.08      1.45 o
   7  -9   8        1.95       -0.31      1.63 o
  -9  -8   8       15.55       22.10      2.35 o
  -8  -8   8       16.42       16.34      2.56 o
  -7  -8   8       55.43       50.01      2.85 o
  -6  -8   8       16.22       14.50      2.25 o
  -5  -8   8       16.64       15.77      2.85 o
  -4  -8   8       14.61       17.89      1.89 o
  -3  -8   8       46.42       44.46      2.94 o
  -2  -8   8        0.26        2.52      1.78 o
  -1  -8   8      116.60      108.54      4.05 o
   0  -8   8      139.97      144.45      6.37 o
   1  -8   8       12.11        7.51      2.64 o
   2  -8   8        1.98        1.90      2.78 o
   3  -8   8       12.61        9.51      2.04 o
   4  -8   8       25.49       19.11      2.27 o
   5  -8   8        0.22        2.13      1.78 o
   6  -8   8        3.43        4.06      1.58 o
   7  -8   8        0.12       -0.84      1.86 o
   8  -8   8        1.09        3.87      1.35 o
 -10  -7   8       26.63       35.90      2.52 o
  -9  -7   8        0.04       -0.64      1.74 o
  -8  -7   8       29.42       23.60      2.52 o
  -7  -7   8       82.36       86.03      3.67 o
  -6  -7   8       26.45       24.65      2.40 o
  -5  -7   8       68.66       57.61      4.08 o
  -4  -7   8      524.55      481.79      7.61 o
  -3  -7   8       16.61       15.62      2.12 o
  -2  -7   8       51.67       50.42      5.50 o
  -1  -7   8        4.70        2.80      1.80 o
   0  -7   8        0.18       -1.80      2.59 o
   1  -7   8       47.57       43.41      3.85 o
   2  -7   8       33.13       39.62      2.69 o
   3  -7   8      103.91       90.61      9.55 o
   4  -7   8        0.76        2.22      2.03 o
   5  -7   8        7.24        9.34      2.00 o
   6  -7   8        0.10        1.81      1.73 o
   7  -7   8        0.02       -2.26      2.26 o
   8  -7   8        3.22        5.02      1.68 o
 -11  -6   8       14.55       20.07      1.72 o
 -10  -6   8       27.35       25.95      2.75 o
  -9  -6   8        0.48        1.04      2.28 o
  -8  -6   8       55.98       61.67      5.55 o
  -7  -6   8       13.08       14.15      2.12 o
  -6  -6   8       66.03       59.03      4.50 o
  -5  -6   8      808.76      815.94     14.06 o
  -4  -6   8        9.48       11.23      1.61 o
  -3  -6   8      425.11      436.17     18.02 o
  -2  -6   8      142.58      151.94      5.16 o
  -1  -6   8      190.41      191.72      5.73 o
   0  -6   8       28.73       25.63      3.11 o
   1  -6   8       46.82       45.67      2.71 o
   2  -6   8      102.73      112.15      6.86 o
   3  -6   8       21.70       21.62      2.48 o
   4  -6   8       41.62       38.19      2.65 o
   5  -6   8       38.97       34.45      2.57 o
   6  -6   8        4.84        6.81      2.50 o
   7  -6   8        0.52       -1.57      2.28 o
   8  -6   8        0.23       -1.77      1.77 o
 -11  -5   8        0.36       -1.54      1.54 o
 -10  -5   8        3.31        3.20      2.12 o
  -9  -5   8        8.77        7.94      2.89 o
  -8  -5   8       16.78       14.16      3.45 o
  -7  -5   8       18.82       20.41      3.52 o
  -6  -5   8        0.07        0.69      2.08 o
  -5  -5   8        1.19        2.87      2.05 o
  -4  -5   8      250.29      266.62      5.07 o
  -3  -5   8       98.79       86.41      4.23 o
  -2  -5   8        6.08        6.99      1.54 o
  -1  -5   8       24.18       19.92      2.80 o
   0  -5   8        0.99       -0.12      1.82 o
   1  -5   8       29.94       27.87      3.36 o
   2  -5   8       29.90       30.09      2.34 o
   3  -5   8       14.59       14.79      2.60 o
   4  -5   8       10.11       14.52      2.75 o
   5  -5   8       96.99       81.30      5.17 o
   6  -5   8        7.93        3.10      2.60 o
   7  -5   8       24.76       19.30      2.05 o
   8  -5   8        1.15       -0.05      1.49 o
   9  -5   8        0.08        0.49      0.98 o
 -11  -4   8        0.33        0.84      2.01 o
 -10  -4   8        6.82        5.53      2.47 o
  -9  -4   8        3.19        5.07      2.63 o
  -8  -4   8        0.09        1.74      2.91 o
  -7  -4   8      274.04      243.03      8.34 o
  -6  -4   8      244.43      250.94      7.80 o
  -5  -4   8      222.24      247.33      7.31 o
  -4  -4   8       95.83      104.65      4.48 o
  -3  -4   8      198.93      207.19      5.65 o
  -2  -4   8      442.59      492.32     23.11 o
  -1  -4   8      364.01      381.21      8.58 o
   0  -4   8      953.98      958.45     13.57 o
   1  -4   8       34.70       39.43      2.22 o
   2  -4   8      283.47      299.55      5.48 o
   3  -4   8       27.17       26.19      3.15 o
   4  -4   8        7.69        3.31      2.79 o
   5  -4   8       37.97       34.31      3.69 o
   6  -4   8       24.97       20.75      3.17 o
   7  -4   8       13.88       11.60      1.95 o
   8  -4   8        3.11        2.62      1.47 o
   9  -4   8        0.00        0.43      1.56 o
 -12  -3   8        1.24        1.67      1.32 o
 -11  -3   8        2.84        1.78      1.91 o
 -10  -3   8       79.86       85.71      5.00 o
  -9  -3   8        0.02       -1.00      2.55 o
  -8  -3   8        2.98        1.69      2.74 o
  -7  -3   8      195.12      184.09      7.32 o
  -6  -3   8        0.39        0.69      2.63 o
  -5  -3   8       37.52       40.66      3.32 o
  -4  -3   8      100.44       84.05      2.91 o
  -3  -3   8      237.05      251.91      4.68 o
  -2  -3   8       45.06       42.88      2.18 o
  -1  -3   8      212.73      234.14     19.91 o
   0  -3   8       15.11       20.84      1.75 o
   1  -3   8       63.88       52.54      2.57 o
   2  -3   8       33.22       34.24      4.25 o
   3  -3   8       24.43       19.62      2.79 o
   4  -3   8        3.12        3.09      2.01 o
   5  -3   8      210.06      175.01      7.26 o
   6  -3   8       82.35       73.45      3.50 o
   7  -3   8        2.39        0.26      1.77 o
   8  -3   8        0.07        0.88      1.53 o
   9  -3   8        0.15       -0.38      1.10 o
 -12  -2   8        0.02       -1.11      1.31 o
 -11  -2   8        1.29        1.28      2.06 o
 -10  -2   8       37.26       37.18      3.68 o
  -9  -2   8      142.58      145.04      6.58 o
  -8  -2   8       18.45       21.47      2.40 o
  -7  -2   8       50.24       51.99      4.24 o
  -6  -2   8       81.91       75.78      4.39 o
  -5  -2   8      251.73      260.58      7.23 o
  -4  -2   8      111.24      138.54      7.22 o
  -3  -2   8       21.68       23.87      1.83 o
  -2  -2   8      128.61      124.11      3.45 o
  -1  -2   8       18.71       17.54      2.76 o
   0  -2   8       29.52       33.88      3.20 o
   1  -2   8       74.79       73.84      2.78 o
   2  -2   8        5.09        4.03      2.34 o
   3  -2   8        6.08        4.90      2.33 o
   4  -2   8       75.20       80.35      3.45 o
   5  -2   8      112.23      108.51      3.87 o
   6  -2   8        0.19        0.31      2.53 o
   7  -2   8       29.53       28.75      2.22 o
   8  -2   8        0.20        1.00      1.33 o
   9  -2   8       16.96       13.70      1.84 o
 -12  -1   8        0.01       -0.70      1.40 o
 -11  -1   8        2.77        1.12      1.88 o
 -10  -1   8        0.02        1.84      1.83 o
  -9  -1   8        0.02       -2.03      2.03 o
  -8  -1   8      368.40      374.46      7.89 o
  -7  -1   8       13.33       15.85      2.28 o
  -6  -1   8      156.22      185.21      6.55 o
  -5  -1   8       53.42       63.19      4.20 o
  -4  -1   8        0.76        2.51      1.57 o
  -3  -1   8      146.34      127.80      3.61 o
  -2  -1   8      382.21      422.25     11.28 o
  -1  -1   8       69.91       91.51      4.40 o
   0  -1   8      119.15      114.33      5.07 o
   1  -1   8       37.13       32.08      2.88 o
   2  -1   8        0.15        2.73      2.53 o
   3  -1   8       78.42       86.92      3.41 o
   4  -1   8       56.86       66.78      3.16 o
   5  -1   8       78.26       87.61      2.87 o
   6  -1   8       68.79       80.75      3.37 o
   7  -1   8       25.22       30.56      2.43 o
   8  -1   8        5.94        4.40      1.58 o
   9  -1   8       17.37       15.23      1.68 o
 -11   0   8        0.60        2.52      2.38 o
 -10   0   8        0.00       -0.12      1.70 o
  -9   0   8        3.96        5.04      2.01 o
  -8   0   8      333.93      337.41      5.51 o
  -7   0   8      321.41      328.42     15.06 o
  -6   0   8       22.91       19.06      3.26 o
  -5   0   8      207.26      187.18      6.55 o
  -4   0   8        4.02       -0.27      1.98 o
  -3   0   8       68.29       63.51      3.00 o
  -2   0   8      101.23      121.17      8.07 o
  -1   0   8       13.67       17.63      2.94 o
   0   0   8       51.48       50.90      3.22 o
   1   0   8       33.76       36.23      2.91 o
   2   0   8        0.24       -0.28      3.22 o
   3   0   8       69.83       69.51      4.05 o
   4   0   8        0.35        1.88      2.14 o
   5   0   8       20.61       22.44      2.87 o
   6   0   8      103.85      117.39      5.99 o
   7   0   8       18.61       19.69      2.94 o
   8   0   8       39.62       48.27      3.32 o
 -11   1   8        5.27        4.26      1.39 o
 -10   1   8       88.08       91.32      3.35 o
  -9   1   8       57.73       59.10      3.10 o
  -8   1   8       71.12       72.62      2.81 o
  -7   1   8       46.09       45.87      4.36 o
  -6   1   8       54.35       53.40      4.40 o
  -5   1   8       39.11       32.95      3.26 o
  -4   1   8       31.00       31.60      3.32 o
  -3   1   8      493.22      456.55      7.96 o
  -2   1   8      325.02      295.31      7.42 o
  -1   1   8        0.52       -0.84      1.65 o
   0   1   8        6.35        3.90      1.58 o
   1   1   8        0.00        0.27      1.86 o
   2   1   8        0.27       -0.18      2.15 o
   3   1   8        1.97        0.83      2.02 o
   4   1   8        7.40        7.08      1.83 o
   5   1   8       21.04       21.44      1.89 o
   6   1   8       44.42       54.97      2.88 o
   7   1   8       23.40       28.61      3.39 o
   8   1   8        0.77       -0.40      1.88 o
 -11   2   8       12.48       11.21      2.16 o
 -10   2   8        5.24        4.01      2.23 o
  -9   2   8        0.15        2.14      2.75 o
  -8   2   8        1.03        1.42      2.20 o
  -7   2   8       30.06       26.27      3.76 o
  -6   2   8      574.82      535.46     12.35 o
  -5   2   8       90.00       96.28      5.56 o
  -4   2   8     1150.76     1143.75     16.39 o
  -3   2   8       36.07       35.83      3.37 o
  -2   2   8       19.66       14.89      3.96 o
  -1   2   8      102.08      101.31      8.82 o
   0   2   8       95.40       82.46      4.53 o
   1   2   8       59.29       56.75      3.26 o
   2   2   8       13.44       14.97      1.93 o
   3   2   8        5.43        5.42      2.32 o
   4   2   8      224.74      247.33     16.45 o
   5   2   8       86.01       89.52      4.77 o
   6   2   8       17.93       20.53      2.19 o
   7   2   8        3.81        4.80      2.14 o
   8   2   8        5.00        6.64      1.57 o
 -11   3   8        0.03       -1.52      1.52 o
 -10   3   8        7.71        6.66      2.41 o
  -9   3   8        0.57       -0.92      2.84 o
  -8   3   8       16.03       12.33      3.04 o
  -7   3   8       10.87       10.68      3.24 o
  -6   3   8       72.88       68.74      4.99 o
  -5   3   8       94.39       79.99      5.63 o
  -4   3   8        2.44        2.03      4.78 o
  -3   3   8       50.56       49.00      3.91 o
  -2   3   8       56.14       60.60      2.97 o
  -1   3   8      105.05      111.21      3.13 o
   0   3   8      246.41      251.12      5.62 o
   1   3   8        8.90        7.47      2.12 o
   2   3   8       15.75       16.88      3.94 o
   3   3   8      102.51       99.28      3.97 o
   4   3   8        4.97        4.16      2.11 o
   5   3   8       43.42       50.67      2.88 o
   6   3   8       15.15       17.61      3.38 o
   7   3   8        0.97        1.89      1.90 o
 -11   4   8        2.58        2.99      1.35 o
 -10   4   8       10.03        5.36      2.11 o
  -9   4   8       11.06        9.79      2.70 o
  -8   4   8       20.52       14.02      3.13 o
  -7   4   8      111.45      107.64      4.16 o
  -6   4   8      152.89      146.61      4.70 o
  -5   4   8      274.53      276.49      6.32 o
  -4   4   8      169.87      168.13      7.05 o
  -3   4   8      751.45      761.33     13.64 o
  -2   4   8        0.10        2.30      3.73 o
  -1   4   8        1.43        1.08      2.20 o
   0   4   8       72.21       58.27      3.09 o
   1   4   8        3.44        4.46      1.98 o
   2   4   8        9.96       12.72      2.30 o
   3   4   8       33.90       38.60      2.27 o
   4   4   8       15.44       15.93      1.87 o
   5   4   8        9.64        9.24      1.74 o
   6   4   8       28.72       31.94      2.11 o
 -10   5   8        8.30        8.86      1.97 o
  -9   5   8       11.82       10.15      2.29 o
  -8   5   8       12.61       14.30      1.98 o
  -7   5   8       26.45       28.00      2.45 o
  -6   5   8      170.34      171.93      4.07 o
  -5   5   8       63.98       57.15      6.39 o
  -4   5   8      294.54      287.52      6.38 o
  -3   5   8       74.36       81.64      7.67 o
  -2   5   8      267.15      255.59      8.90 o
  -1   5   8       46.56       41.51      2.92 o
   0   5   8       26.27       16.12      2.31 o
   1   5   8      161.71      140.80      4.75 o
   2   5   8       63.85       59.37      3.18 o
   3   5   8        7.42        4.87      1.74 o
   4   5   8        3.94        4.34      1.46 o
   5   5   8        7.74        9.66      1.68 o
   6   5   8        6.65        4.96      1.10 o
  -9   6   8        0.00       -0.13      1.66 o
  -8   6   8        4.11        2.87      1.48 o
  -7   6   8       15.32       19.06      2.02 o
  -6   6   8        1.22       -0.97      1.83 o
  -5   6   8        0.49        4.44      2.29 o
  -4   6   8       22.73       22.50      3.59 o
  -3   6   8       93.69      104.32      6.12 o
  -2   6   8        3.45        2.52      2.09 o
  -1   6   8       75.63       64.97      2.78 o
   0   6   8       21.91       17.79      1.89 o
   1   6   8        3.07        0.47      1.50 o
   2   6   8        9.18       10.65      1.60 o
   3   6   8        0.44        0.31      1.65 o
   4   6   8        4.12        5.97      1.29 o
   5   6   8        2.47        2.87      1.62 o
  -8   7   8       14.81       14.95      1.77 o
  -7   7   8       11.50       13.58      2.42 o
  -6   7   8        0.05       -0.08      2.28 o
  -5   7   8        7.32        6.20      2.62 o
  -4   7   8       34.38       36.72      4.11 o
  -3   7   8        0.93        1.91      2.68 o
  -2   7   8       77.55       74.80      3.46 o
  -1   7   8       30.43       36.52      2.71 o
   0   7   8       74.35       79.14      2.71 o
   1   7   8        7.94        7.82      1.45 o
   2   7   8        0.64        0.82      1.27 o
   3   7   8        0.31       -1.81      1.84 o
   4   7   8        5.76        7.00      1.51 o
  -7   8   8        0.43        0.70      1.47 o
  -6   8   8        0.09        1.32      1.89 o
  -5   8   8        1.88        3.45      2.19 o
  -4   8   8        0.24        1.96      2.06 o
  -3   8   8        0.24       -1.85      2.14 o
  -2   8   8        0.32        2.58      2.43 o
  -1   8   8       27.01       27.82      2.91 o
   0   8   8        2.08        1.12      1.48 o
   1   8   8       13.99       11.79      1.48 o
   2   8   8       12.32       18.55      1.91 o
   3   8   8       18.99       20.92      1.72 o
  -5   9   8        0.04       -0.69      1.51 o
  -4   9   8        0.50        1.66      1.55 o
  -3   9   8        0.05       -1.60      1.60 o
  -2   9   8        5.70        5.83      1.83 o
  -1   9   8        2.97        3.65      1.71 o
  -2 -13   9        0.56        1.57      1.60 o
  -1 -13   9        3.62        5.13      1.66 o
  -5 -12   9        3.94        5.53      1.59 o
  -4 -12   9        0.69        0.17      1.83 o
  -3 -12   9        1.66        1.95      1.44 o
  -2 -12   9       17.84       17.84      1.52 o
  -1 -12   9       12.00       12.56      1.26 o
   0 -12   9       20.58       25.50      1.70 o
   1 -12   9        1.67        2.78      1.54 o
   2 -12   9        1.78        1.55      1.67 o
   3 -12   9        0.10       -1.61      1.61 o
   4 -12   9        9.46        9.46      1.58 o
  -6 -11   9        1.66       -1.46      1.95 o
  -5 -11   9        0.03        0.85      1.60 o
  -4 -11   9       10.99       11.81      2.43 o
  -3 -11   9        8.37        9.40      1.81 o
  -2 -11   9       13.45       17.06      1.92 o
  -1 -11   9       51.53       58.35      2.77 o
   0 -11   9        0.02       -0.86      1.76 o
   1 -11   9        0.10       -0.92      1.73 o
   2 -11   9        8.88       10.00      2.60 o
   3 -11   9        2.40        6.22      2.40 o
   4 -11   9        0.05        0.39      1.79 o
   5 -11   9        3.52        2.71      1.38 o
  -7 -10   9        0.39        0.36      1.94 o
  -6 -10   9        0.01       -1.07      4.21 o
  -5 -10   9        1.16        1.28      1.72 o
  -4 -10   9        5.58        4.26      1.65 o
  -3 -10   9        5.54        8.25      1.55 o
  -2 -10   9        0.33        0.13      2.43 o
  -1 -10   9       20.02       23.58      2.34 o
   0 -10   9        0.01       -1.29      1.96 o
   1 -10   9        1.31        2.07      2.58 o
   2 -10   9        1.24        0.75      2.52 o
   3 -10   9        0.55       -2.32      2.32 o
   4 -10   9        0.48        0.98      2.37 o
   5 -10   9        0.00        0.48      1.77 o
   6 -10   9        0.27       -1.32      1.47 o
  -8  -9   9       10.14       13.72      2.18 o
  -7  -9   9        8.59       14.08      1.97 o
  -6  -9   9       45.43       35.05      2.47 o
  -5  -9   9       48.83       54.54      2.90 o
  -4  -9   9       84.25       89.69      2.97 o
  -3  -9   9      315.77      316.23      6.04 o
  -2  -9   9      299.76      291.68      6.33 o
  -1  -9   9       30.09       23.16      3.25 o
   0  -9   9        0.20       -2.61      2.61 o
   1  -9   9      117.31      115.37      6.12 o
   2  -9   9       14.49       14.59      3.05 o
   3  -9   9       33.77       30.36      3.77 o
   4  -9   9        1.46        0.81      1.73 o
   5  -9   9        2.45        1.31      1.50 o
   6  -9   9        0.87        1.74      1.29 o
  -9  -8   9        0.87        1.97      1.73 o
  -8  -8   9        0.92        0.67      1.85 o
  -7  -8   9        1.57        2.17      1.94 o
  -6  -8   9      105.39      105.74      5.94 o
  -5  -8   9       16.14       23.02      4.80 o
  -4  -8   9      202.56      216.49      4.44 o
  -3  -8   9       66.58       67.48      4.50 o
  -2  -8   9        6.51        8.40      2.56 o
  -1  -8   9      100.08      102.97      5.52 o
   0  -8   9        4.90        4.08      2.86 o
   1  -8   9       98.06       91.59      5.38 o
   2  -8   9        3.21        4.50      2.18 o
   3  -8   9        0.33       -0.68      1.94 o
   4  -8   9       89.03       89.14      3.50 o
   5  -8   9        4.86        8.38      2.16 o
   6  -8   9        0.45        0.03      1.45 o
   7  -8   9        3.10        6.13      1.69 o
 -10  -7   9        0.10       -0.12      1.54 o
  -9  -7   9       37.63       42.81      3.38 o
  -8  -7   9       10.12       10.67      2.91 o
  -7  -7   9        3.97        5.67      2.09 o
  -6  -7   9        5.67        4.91      1.99 o
  -5  -7   9      111.60      113.71      4.06 o
  -4  -7   9        2.47        1.98      1.70 o
  -3  -7   9       65.28       71.22      3.22 o
  -2  -7   9        0.41       -0.28      1.85 o
  -1  -7   9       25.60       26.43      3.23 o
   0  -7   9      136.28      141.02      6.34 o
   1  -7   9        9.48        5.91      2.18 o
   2  -7   9        1.72        0.91      2.01 o
   3  -7   9      136.39      130.04      4.27 o
   4  -7   9        8.34        6.39      1.89 o
   5  -7   9        4.85        4.63      1.82 o
   6  -7   9        0.84       -2.08      2.08 o
   7  -7   9        1.72        2.29      1.35 o
   8  -7   9        6.47        8.92      1.42 o
 -10  -6   9        0.16       -0.54      1.71 o
  -9  -6   9        0.09       -1.91      2.55 o
  -8  -6   9        0.66        2.32      2.67 o
  -7  -6   9       13.27        9.56      2.64 o
  -6  -6   9      128.16      125.12      8.29 o
  -5  -6   9      290.19      264.06      8.91 o
  -4  -6   9      228.89      216.29      5.28 o
  -3  -6   9       62.21       67.15      3.06 o
  -2  -6   9        6.95        9.51      2.30 o
  -1  -6   9       72.00       82.14      4.80 o
   0  -6   9      177.33      192.94      4.77 o
   1  -6   9       73.48       73.88      3.87 o
   2  -6   9        7.00       10.57      3.13 o
   3  -6   9       22.37       22.54      2.18 o
   4  -6   9       48.47       41.73      2.79 o
   5  -6   9       14.77       12.00      2.89 o
   6  -6   9        5.54        4.27      2.31 o
   7  -6   9        0.29        0.81      1.64 o
   8  -6   9       11.22       14.84      1.85 o
 -11  -5   9       83.05       82.85      3.29 o
 -10  -5   9       33.70       32.77      3.14 o
  -9  -5   9       14.10       18.72      3.19 o
  -8  -5   9       36.81       32.83      3.82 o
  -7  -5   9       17.11       18.60      3.36 o
  -6  -5   9       20.99       29.29      3.61 o
  -5  -5   9      175.30      198.70      7.37 o
  -4  -5   9        0.80       -1.70      3.21 o
  -3  -5   9       21.94       18.29      3.24 o
  -2  -5   9        4.96        6.38      2.86 o
  -1  -5   9       17.03       17.75      3.22 o
   0  -5   9      219.93      227.96      7.58 o
   1  -5   9       57.00       68.88      3.01 o
   2  -5   9      373.26      405.87     14.21 o
   3  -5   9       71.28       67.07      3.27 o
   4  -5   9       17.24       12.19      3.02 o
   5  -5   9       20.90       18.82      3.18 o
   6  -5   9       12.03       12.78      2.78 o
   7  -5   9        5.24        3.34      1.60 o
   8  -5   9       15.11       15.45      1.92 o
 -11  -4   9       61.36       72.74      3.61 o
 -10  -4   9        0.45       -1.52      2.38 o
  -9  -4   9        0.12        0.21      2.69 o
  -8  -4   9       33.42       31.19      3.84 o
  -7  -4   9       99.35       92.39      5.56 o
  -6  -4   9       69.24       59.23      4.41 o
  -5  -4   9       13.07       15.52      3.07 o
  -4  -4   9       13.53       16.94      4.31 o
  -3  -4   9      163.28      149.92      6.01 o
  -2  -4   9        9.06       12.94      2.55 o
  -1  -4   9        0.49        1.51      2.66 o
   0  -4   9      121.14      124.43      5.76 o
   1  -4   9       42.82       50.28      2.57 o
   2  -4   9      121.31      127.88      6.35 o
   3  -4   9        3.56        5.94      2.90 o
   4  -4   9       95.52       97.96      5.71 o
   5  -4   9        0.01        0.53      2.68 o
   6  -4   9        0.51       -0.08      1.91 o
   7  -4   9       46.38       53.56      3.62 o
   8  -4   9        0.33       -0.33      1.27 o
 -11  -3   9        6.42        3.89      1.73 o
 -10  -3   9       27.79       28.32      3.44 o
  -9  -3   9      248.95      260.68      8.41 o
  -8  -3   9       11.16        7.83      2.79 o
  -7  -3   9       38.50       27.16      3.59 o
  -6  -3   9       22.29       20.52      2.83 o
  -5  -3   9      147.85      139.35      5.83 o
  -4  -3   9      343.42      370.91      6.03 o
  -3  -3   9       14.59       15.31      2.00 o
  -2  -3   9       95.77      112.97      3.42 o
  -1  -3   9       92.98      121.13      5.58 o
   0  -3   9      576.55      639.38     11.85 o
   1  -3   9      287.07      285.47     15.71 o
   2  -3   9       51.72       49.15      2.83 o
   3  -3   9        5.86        5.03      2.79 o
   4  -3   9      192.15      185.95     14.53 o
   5  -3   9       12.52        9.95      2.00 o
   6  -3   9       18.95       17.04      2.06 o
   7  -3   9        8.79       11.73      1.88 o
   8  -3   9       14.76       16.25      3.19 o
 -11  -2   9        1.80        2.12      1.82 o
 -10  -2   9       41.01       36.78      3.50 o
  -9  -2   9       84.88       99.55      5.74 o
  -8  -2   9      100.95       95.13      4.71 o
  -7  -2   9       22.99       23.75      2.45 o
  -6  -2   9        1.32        4.60      2.28 o
  -5  -2   9       34.63       37.13      3.35 o
  -4  -2   9       82.10      105.29      3.47 o
  -3  -2   9       32.99       42.11      2.57 o
  -2  -2   9        4.17        2.48      1.49 o
  -1  -2   9        6.00        7.19      2.66 o
   0  -2   9      194.90      188.97     15.22 o
   1  -2   9      160.04      165.01      4.28 o
   2  -2   9       28.73       29.04      2.40 o
   3  -2   9       13.51       17.44      2.19 o
   4  -2   9      146.27      145.66      5.97 o
   5  -2   9       22.23       23.17      2.33 o
   6  -2   9        8.58       14.22      2.61 o
   7  -2   9        1.07        1.84      2.51 o
   8  -2   9        0.60       -0.51      1.27 o
 -11  -1   9        0.46       -0.31      1.88 o
 -10  -1   9       49.76       52.66      2.53 o
  -9  -1   9        0.09        0.27      3.54 o
  -8  -1   9      165.90      180.02      4.87 o
  -7  -1   9      413.80      423.94      9.29 o
  -6  -1   9       44.76       39.63      2.82 o
  -5  -1   9      193.41      201.16      7.13 o
  -4  -1   9      138.62      119.21      5.41 o
  -3  -1   9      185.72      180.22      4.46 o
  -2  -1   9        3.45        3.74      1.52 o
  -1  -1   9       47.99       37.11      3.26 o
   0  -1   9       13.60       11.79      2.77 o
   1  -1   9       48.70       45.21      2.12 o
   2  -1   9        0.58        2.20      1.93 o
   3  -1   9      137.48      133.37      4.25 o
   4  -1   9       71.01       67.60      3.25 o
   5  -1   9        2.34        2.12      2.15 o
   6  -1   9        2.38       -0.27      2.95 o
   7  -1   9        0.07        1.34      1.76 o
   8  -1   9        7.53        8.19      1.80 o
 -11   0   9        0.08       -1.82      2.42 o
 -10   0   9        0.19        0.94      2.57 o
  -9   0   9       67.32       70.33      4.55 o
  -8   0   9      111.61      112.42      4.02 o
  -7   0   9      297.53      291.28      9.30 o
  -6   0   9      229.75      225.28      7.92 o
  -5   0   9      156.63      151.15      6.38 o
  -4   0   9       10.71        6.24      2.85 o
  -3   0   9       21.36       18.93      2.04 o
  -2   0   9      227.09      202.57      6.47 o
  -1   0   9      260.28      274.93      7.77 o
   0   0   9       27.39       25.07      3.03 o
   1   0   9        4.08        2.35      2.04 o
   2   0   9      384.37      384.33      6.99 o
   3   0   9       55.12       53.91      3.41 o
   4   0   9      247.27      238.57      5.71 o
   5   0   9        3.05        3.39      1.66 o
   6   0   9       11.42       12.44      1.64 o
   7   0   9        1.96        2.77      2.25 o
 -11   1   9        1.20        0.78      1.80 o
 -10   1   9        9.35        8.37      2.44 o
  -9   1   9        3.03        2.67      2.81 o
  -8   1   9       13.68       12.52      2.27 o
  -7   1   9       43.39       36.83      4.21 o
  -6   1   9      146.03      134.85      6.45 o
  -5   1   9       98.47       87.62      5.33 o
  -4   1   9        3.01       -0.83      3.09 o
  -3   1   9       13.75       10.26      2.10 o
  -2   1   9      340.05      327.83      6.34 o
  -1   1   9        7.09        5.29      2.27 o
   0   1   9      108.94      109.83      3.84 o
   1   1   9        5.81        3.56      1.67 o
   2   1   9        0.30        0.97      2.53 o
   3   1   9      157.16      152.37      8.95 o
   4   1   9       52.23       56.08      3.03 o
   5   1   9       60.27       70.79      3.28 o
   6   1   9        6.72        4.09      3.01 o
   7   1   9        0.09        2.90      2.08 o
 -11   2   9        5.97        6.64      1.66 o
 -10   2   9       14.57       13.25      2.70 o
  -9   2   9        4.03        3.97      2.39 o
  -8   2   9       17.59       15.01      2.34 o
  -7   2   9        2.55        4.38      2.81 o
  -6   2   9        3.92        2.54      2.65 o
  -5   2   9      994.25     1031.82     78.40 o
  -4   2   9       16.03       13.58      2.88 o
  -3   2   9      341.60      344.22      9.46 o
  -2   2   9        0.10       -2.28      2.47 o
  -1   2   9      302.78      278.76      6.96 o
   0   2   9       63.99       67.14      2.61 o
   1   2   9       17.08       19.58      1.92 o
   2   2   9        0.41        1.51      2.53 o
   3   2   9      105.20      102.93      5.82 o
   4   2   9       72.49       82.37      3.41 o
   5   2   9       54.63       64.90      4.36 o
   6   2   9       67.97       65.00      2.44 o
   7   2   9        6.64        5.66      1.80 o
 -11   3   9        0.04        0.05      1.35 o
 -10   3   9        4.83        5.25      2.35 o
  -9   3   9        4.43        5.56      2.51 o
  -8   3   9        8.96        8.89      3.17 o
  -7   3   9       70.89       67.78      5.06 o
  -6   3   9      148.75      143.60     19.92 o
  -5   3   9        0.77        0.34      3.07 o
  -4   3   9      595.51      592.59      8.98 o
  -3   3   9       86.77       93.93      5.28 o
  -2   3   9      149.42      144.38      6.27 o
  -1   3   9       23.40       20.54      1.92 o
   0   3   9       26.80       22.28      1.90 o
   1   3   9       95.96       76.16      3.61 o
   2   3   9       41.87       37.10      2.84 o
   3   3   9       83.78       85.85     12.38 o
   4   3   9       30.84       31.78      2.28 o
   5   3   9      194.60      210.36      4.53 o
   6   3   9       20.75       21.14      1.51 o
 -10   4   9        1.85        1.01      1.69 o
  -9   4   9        1.55        0.88      2.22 o
  -8   4   9        1.16        1.00      2.51 o
  -7   4   9        0.06       -0.18      1.65 o
  -6   4   9       22.61       18.56      2.21 o
  -5   4   9        1.24       -0.26      2.17 o
  -4   4   9        8.38       10.07      2.09 o
  -3   4   9       65.80       64.46      3.41 o
  -2   4   9      180.97      204.66     26.48 o
  -1   4   9       11.55       12.64      1.89 o
   0   4   9        3.00        5.22      1.99 o
   1   4   9        0.47        2.28      4.95 o
   2   4   9        8.28        6.22      2.03 o
   3   4   9        0.14        0.27      1.84 o
   4   4   9        7.14        8.95      2.66 o
   5   4   9       41.77       46.29      2.14 o
  -9   5   9        0.87       -1.26      1.88 o
  -8   5   9        2.14        1.37      2.03 o
  -7   5   9        1.35        1.04      1.72 o
  -6   5   9       15.98       13.52      1.74 o
  -5   5   9       78.52       88.92      8.48 o
  -4   5   9        0.52        3.74      2.10 o
  -3   5   9       36.43       31.26      2.55 o
  -2   5   9       33.00       23.46      3.66 o
  -1   5   9       23.69       23.27      2.47 o
   0   5   9        5.21        6.05      1.89 o
   1   5   9       61.97       60.56      3.17 o
   2   5   9        6.97        4.08      1.77 o
   3   5   9        3.70        1.60      1.77 o
   4   5   9        2.64        3.19      2.23 o
   5   5   9        7.48        8.25      1.78 o
  -8   6   9        0.03        1.23      1.89 o
  -7   6   9        1.25        1.73      1.59 o
  -6   6   9        0.91       -0.16      1.74 o
  -5   6   9        5.79        7.43      2.51 o
  -4   6   9        2.20        6.59      3.05 o
  -3   6   9        2.19        1.63      2.94 o
  -2   6   9        2.95        8.04      2.87 o
  -1   6   9       52.75       55.29      3.75 o
   0   6   9        0.01       -1.51      1.51 o
   1   6   9        7.06        8.75      1.70 o
   2   6   9        2.23        3.58      1.28 o
   3   6   9        0.04        0.32      2.04 o
   4   6   9       15.03       18.67      2.06 o
  -7   7   9        1.81        1.30      1.67 o
  -6   7   9        1.66        0.19      2.06 o
  -5   7   9        3.04        3.58      2.29 o
  -4   7   9        6.35        6.10      2.57 o
  -3   7   9        4.63        3.89      2.19 o
  -2   7   9        4.49        6.85      2.60 o
  -1   7   9       43.46       46.58      3.72 o
   0   7   9        1.07        2.39      1.51 o
   1   7   9        0.00       -0.46      1.37 o
   2   7   9        1.16        4.07      1.65 o
   3   7   9        1.52        2.38      1.34 o
  -6   8   9        0.05        0.84      1.38 o
  -5   8   9        0.89        2.07      1.64 o
  -4   8   9        5.00        7.22      2.03 o
  -3   8   9       16.22       18.64      2.44 o
  -2   8   9        6.96        9.28      2.28 o
  -1   8   9        0.28       -1.84      1.84 o
   0   8   9        1.13        0.52      1.71 o
  -4 -12  10        2.08        1.63      1.26 o
  -3 -12  10       28.83       24.52      8.59 o
  -2 -12  10        0.13        1.13      1.88 o
  -1 -12  10        0.03        2.14      1.63 o
   0 -12  10       14.69       14.27      1.57 o
   1 -12  10        0.01        0.06      1.59 o
   2 -12  10        3.27        2.39      1.73 o
   3 -12  10        0.02        0.05      1.36 o
  -6 -11  10        3.00        1.42      1.88 o
  -5 -11  10        7.74        7.92      1.50 o
  -4 -11  10        6.45        7.00      1.58 o
  -3 -11  10       38.55       44.30      2.84 o
  -2 -11  10       18.93       17.59      1.51 o
  -1 -11  10       22.50       23.88      2.78 o
   0 -11  10       81.71       85.52      4.67 o
   1 -11  10       21.10       23.82      3.17 o
   2 -11  10        4.83        5.94      2.31 o
   3 -11  10        7.52        6.23      1.73 o
   4 -11  10        3.34        5.95      1.59 o
  -7 -10  10        0.08        1.43      1.73 o
  -6 -10  10        9.61        9.67      1.76 o
  -5 -10  10       29.16       35.40      2.39 o
  -4 -10  10        6.32        6.95      1.88 o
  -3 -10  10       64.17       73.48      2.49 o
  -2 -10  10        6.83        6.21      2.56 o
  -1 -10  10      180.34      184.69      6.93 o
   0 -10  10        3.95        3.57      2.63 o
   1 -10  10        3.15        3.09      2.29 o
   2 -10  10       15.42       12.62      2.96 o
   3 -10  10        0.12        2.39      2.13 o
   4 -10  10        5.57        5.23      1.98 o
   5 -10  10        1.80        0.05      1.55 o
  -8  -9  10        4.28        8.00      2.01 o
  -7  -9  10        8.83        9.30      2.18 o
  -6  -9  10        8.28        7.31      1.91 o
  -5  -9  10        7.41        5.75      1.99 o
  -4  -9  10       30.02       31.60      1.93 o
  -3  -9  10       47.88       47.12      2.98 o
  -2  -9  10        0.79        1.34      2.51 o
  -1  -9  10       20.36       14.98      2.95 o
   0  -9  10        0.45       -1.37      2.66 o
   1  -9  10        0.37        0.85      2.67 o
   2  -9  10        3.36       -1.06      2.70 o
   3  -9  10        0.68        4.08      2.62 o
   4  -9  10        1.23       -0.37      2.10 o
   5  -9  10        3.91        4.17      1.85 o
  -9  -8  10        0.98        0.18      1.62 o
  -8  -8  10        1.17       -1.05      2.13 o
  -7  -8  10        1.61        4.34      2.72 o
  -6  -8  10        1.01        0.99      2.19 o
  -5  -8  10       47.79       46.34      2.28 o
  -4  -8  10      105.21      106.37      4.79 o
  -3  -8  10      492.75      485.87     24.33 o
  -2  -8  10        4.26        5.50      2.83 o
  -1  -8  10        4.06        2.46      2.48 o
   0  -8  10      140.54      129.74      6.36 o
   1  -8  10       15.05       14.39      2.90 o
   2  -8  10       65.44       64.49      6.05 o
   3  -8  10       15.35       13.25      2.00 o
   4  -8  10        0.76        2.78      2.33 o
   5  -8  10        0.39        0.02      1.49 o
   6  -8  10        2.05        1.46      1.70 o
 -10  -7  10        9.45        9.93      1.70 o
  -9  -7  10        8.45        8.59      2.12 o
  -8  -7  10        0.11        0.25      2.49 o
  -7  -7  10       28.63       23.36      3.28 o
  -6  -7  10       30.90       25.57      2.36 o
  -5  -7  10        6.42        8.47      2.08 o
  -4  -7  10       52.49       47.11      2.77 o
  -3  -7  10       11.25        9.58      2.07 o
  -2  -7  10      236.02      206.56      7.66 o
  -1  -7  10       16.97       16.36      3.25 o
   0  -7  10       19.40       15.16      2.77 o
   1  -7  10      259.73      240.83      8.31 o
   2  -7  10       42.85       44.82      3.23 o
   3  -7  10       24.63       23.20      2.32 o
   4  -7  10       14.68       10.82      1.93 o
   5  -7  10        1.83       -0.79      2.11 o
   6  -7  10        1.65        1.04      2.07 o
   7  -7  10        0.16       -1.52      1.52 o
 -10  -6  10        6.87        7.36      1.89 o
  -9  -6  10       25.49       28.08      3.32 o
  -8  -6  10        6.86        7.38      2.95 o
  -7  -6  10       30.26       29.43      2.42 o
  -6  -6  10       22.64       30.58      2.57 o
  -5  -6  10       90.20       88.77      3.78 o
  -4  -6  10       60.02       56.77      3.14 o
  -3  -6  10       24.60       19.69      3.06 o
  -2  -6  10       13.59       18.93      3.25 o
  -1  -6  10      191.46      178.37      7.11 o
   0  -6  10        9.20        8.86      2.24 o
   1  -6  10       11.50       11.93      1.94 o
   2  -6  10       50.23       51.98      2.98 o
   3  -6  10        0.21       -0.78      1.88 o
   4  -6  10        0.54       -2.42      2.42 o
   5  -6  10        4.52        3.38      2.33 o
   6  -6  10       13.61       14.09      1.84 o
   7  -6  10        5.22        5.27      1.70 o
 -11  -5  10       29.48       30.25      2.05 o
 -10  -5  10       94.13      102.00      4.52 o
  -9  -5  10       69.88       70.02      4.53 o
  -8  -5  10        2.85        5.25      1.96 o
  -7  -5  10       64.97       55.14      4.73 o
  -6  -5  10        1.13        1.71      2.53 o
  -5  -5  10      176.43      180.01      7.28 o
  -4  -5  10       17.68       14.87      2.98 o
  -3  -5  10       86.42       77.86      4.78 o
  -2  -5  10       81.54       67.59      4.66 o
  -1  -5  10      376.34      390.23     21.57 o
   0  -5  10      136.86      134.02      4.29 o
   1  -5  10      271.30      268.98      7.19 o
   2  -5  10       39.17       37.89      2.54 o
   3  -5  10       46.99       29.00      3.45 o
   4  -5  10        5.34        7.26      2.76 o
   5  -5  10       15.20       12.61      2.99 o
   6  -5  10       20.45       24.00      2.08 o
   7  -5  10        0.24        1.93      1.71 o
 -11  -4  10       16.76       15.74      1.75 o
 -10  -4  10       41.17       43.06      3.39 o
  -9  -4  10        0.99        4.66      2.39 o
  -8  -4  10       29.36       30.14      3.90 o
  -7  -4  10       27.69       27.57      3.64 o
  -6  -4  10       27.46       26.46      3.51 o
  -5  -4  10       76.68       94.01      5.20 o
  -4  -4  10        0.71        1.70      3.31 o
  -3  -4  10       16.84       15.86      3.57 o
  -2  -4  10      115.83      116.89      6.36 o
  -1  -4  10       99.02      102.76      4.00 o
   0  -4  10      482.31      489.91      7.55 o
   1  -4  10        0.46        1.19      2.46 o
   2  -4  10        4.57        4.62      2.41 o
   3  -4  10        6.90        6.94      2.48 o
   4  -4  10       11.59       13.54      3.08 o
   5  -4  10        2.54        0.35      2.09 o
   6  -4  10        1.45        3.19      2.42 o
   7  -4  10       34.18       33.74      2.62 o
 -11  -3  10        1.87        2.83      1.61 o
 -10  -3  10       26.46       29.59      3.11 o
  -9  -3  10       59.36       61.82      4.33 o
  -8  -3  10      248.36      238.68      8.07 o
  -7  -3  10       22.71       23.64      3.50 o
  -6  -3  10      134.76      135.53      6.06 o
  -5  -3  10      132.08      132.88      4.24 o
  -4  -3  10       18.74       22.71      2.52 o
  -3  -3  10       17.82       25.46      3.47 o
  -2  -3  10       28.57       22.00      3.47 o
  -1  -3  10       79.56       74.05      2.50 o
   0  -3  10      188.64      181.40      4.26 o
   1  -3  10      109.18      106.09      4.66 o
   2  -3  10      159.25      152.39      4.65 o
   3  -3  10       54.97       52.43      3.02 o
   4  -3  10        1.51        1.08      1.85 o
   5  -3  10        8.60        6.54      2.75 o
   6  -3  10       21.32       26.05      2.19 o
   7  -3  10        5.17        6.12      1.51 o
 -11  -2  10       12.26       14.39      1.73 o
 -10  -2  10        0.62        0.78      2.04 o
  -9  -2  10       76.10       79.43      3.15 o
  -8  -2  10       43.05       46.74      3.57 o
  -7  -2  10       94.48       93.73      6.07 o
  -6  -2  10       48.25       42.12      2.63 o
  -5  -2  10        0.22        2.39      3.07 o
  -4  -2  10       34.09       32.53      3.32 o
  -3  -2  10       39.81       35.54      3.52 o
  -2  -2  10       59.84       55.23      2.34 o
  -1  -2  10        3.53        9.36      1.93 o
   0  -2  10       24.41       28.74      2.54 o
   1  -2  10      366.15      382.66      7.03 o
   2  -2  10      404.54      372.83      9.85 o
   3  -2  10       20.40       15.24      2.83 o
   4  -2  10        9.75        9.81      1.93 o
   5  -2  10        1.75        3.07      2.74 o
   6  -2  10        0.00        0.87      1.78 o
   7  -2  10        8.33        9.06      1.41 o
 -11  -1  10        4.22        4.85      1.84 o
 -10  -1  10        0.54        1.54      1.67 o
  -9  -1  10       39.65       35.97      2.39 o
  -8  -1  10        1.15        2.60      2.19 o
  -7  -1  10        4.78        6.69      3.12 o
  -6  -1  10      136.61      145.26      6.74 o
  -5  -1  10       14.95       13.59      3.17 o
  -4  -1  10        1.19       -0.42      3.10 o
  -3  -1  10       24.90       23.62      2.47 o
  -2  -1  10       14.60       14.28      2.00 o
  -1  -1  10       33.91       26.47      2.43 o
   0  -1  10        1.51       -0.13      2.00 o
   1  -1  10      189.79      160.93      4.79 o
   2  -1  10       76.70       69.98      3.44 o
   3  -1  10      150.71      152.83      5.31 o
   4  -1  10       33.03       33.03      2.55 o
   5  -1  10       15.06       10.34      1.84 o
   6  -1  10        0.36       -0.39      1.67 o
 -10   0  10        0.03        1.67      2.08 o
  -9   0  10        0.06        1.23      2.35 o
  -8   0  10       67.84       59.82      4.64 o
  -7   0  10       11.12        7.62      2.72 o
  -6   0  10      208.58      201.56      7.80 o
  -5   0  10        1.90       -2.37      3.03 o
  -4   0  10       97.12       87.79      5.17 o
  -3   0  10      217.09      220.32      7.77 o
  -2   0  10      348.15      341.60      6.47 o
  -1   0  10      144.08      137.12      4.34 o
   0   0  10        6.83        6.12      1.90 o
   1   0  10      311.07      298.25      6.39 o
   2   0  10        0.81        0.03      1.82 o
   3   0  10      239.93      231.57      5.73 o
   4   0  10      160.97      179.84      7.08 o
   5   0  10       35.74       39.15      2.48 o
 -11   1  10        0.47        0.57      1.51 o
 -10   1  10        0.79        1.24      1.92 o
  -9   1  10        6.22        6.67      2.68 o
  -8   1  10        2.01       -0.43      1.98 o
  -7   1  10        0.44        2.53      2.93 o
  -6   1  10        9.22        7.16      2.90 o
  -5   1  10       39.06       39.29      4.03 o
  -4   1  10      418.48      384.15     10.51 o
  -3   1  10      217.38      207.68      7.69 o
  -2   1  10      161.58      157.46      4.60 o
  -1   1  10       14.14       11.61      2.07 o
   0   1  10      125.50      130.54      4.37 o
   1   1  10        1.82        2.42      1.97 o
   2   1  10      110.93      111.89      5.12 o
   3   1  10      315.28      314.68     11.51 o
   4   1  10       51.70       49.02      2.68 o
   5   1  10        1.87        2.96      2.21 o
   6   1  10       25.08       18.28      2.06 o
 -10   2  10        3.91        2.55      1.90 o
  -9   2  10        9.68        9.18      2.33 o
  -8   2  10       15.47       12.09      2.23 o
  -7   2  10        7.35        4.44      2.86 o
  -6   2  10        3.90        3.54      2.92 o
  -5   2  10       52.54       56.14      5.57 o
  -4   2  10      261.40      262.19      8.85 o
  -3   2  10       26.95       18.07      3.05 o
  -2   2  10        1.57        0.97      2.19 o
  -1   2  10      147.82      133.24      4.36 o
   0   2  10       18.08       17.00      2.27 o
   1   2  10       51.80       40.78      2.87 o
   2   2  10        7.83        6.88      2.08 o
   3   2  10       20.86       17.76      3.29 o
   4   2  10       55.13       54.99      4.28 o
   5   2  10       63.70       69.70      3.96 o
   6   2  10       19.35       12.21      1.72 o
 -10   3  10        0.62        1.54      1.68 o
  -9   3  10       18.18       20.69      2.90 o
  -8   3  10        0.51        1.72      2.50 o
  -7   3  10        0.02        2.31      2.66 o
  -6   3  10       25.93       29.66      2.60 o
  -5   3  10       50.96       55.66      8.22 o
  -4   3  10       99.50      100.36      4.08 o
  -3   3  10       44.04       49.70      4.33 o
  -2   3  10       12.36        9.29      2.16 o
  -1   3  10       32.90       37.44      2.67 o
   0   3  10       33.99       32.32      2.53 o
   1   3  10       35.25       32.26      3.62 o
   2   3  10       11.60       11.30      3.00 o
   3   3  10        0.04        1.79      2.52 o
   4   3  10       10.68       10.17      2.80 o
   5   3  10       10.03       10.70      2.01 o
 -10   4  10        0.08       -0.29      1.29 o
  -9   4  10        1.71        3.82      1.88 o
  -8   4  10        0.53       -1.09      2.01 o
  -7   4  10       17.33       20.59      1.74 o
  -6   4  10       11.42       10.80      2.03 o
  -5   4  10        0.76        1.52      1.91 o
  -4   4  10        0.00        1.07      2.07 o
  -3   4  10       98.09      103.05      5.83 o
  -2   4  10        0.93        4.92      3.05 o
  -1   4  10       18.38       13.95      2.19 o
   0   4  10        4.19        2.50      2.56 o
   1   4  10       10.75       11.52      3.03 o
   2   4  10        0.17        1.55      2.62 o
   3   4  10        5.21        5.54      2.61 o
   4   4  10        3.61        2.78      1.89 o
   5   4  10       15.14       11.85      1.44 o
  -9   5  10       12.66       15.65      1.57 o
  -8   5  10        0.07        2.66      1.87 o
  -7   5  10        6.24        2.42      1.59 o
  -6   5  10        0.29        0.62      1.41 o
  -5   5  10       11.57       13.40      1.63 o
  -4   5  10        6.92        7.66      1.98 o
  -3   5  10       17.64       23.17      2.38 o
  -2   5  10       26.70       21.78      3.59 o
  -1   5  10        0.48        0.39      1.97 o
   0   5  10        1.73        1.52      2.36 o
   1   5  10       10.01       13.12      2.51 o
   2   5  10        9.68        6.11      1.64 o
   3   5  10        3.23        4.83      1.38 o
   4   5  10        0.31        0.00      1.46 o
  -7   6  10        5.38        9.62      1.82 o
  -6   6  10        0.06       -0.42      1.94 o
  -5   6  10        0.15        0.93      2.19 o
  -4   6  10        1.68       -0.11      2.48 o
  -3   6  10       14.56       24.73      3.19 o
  -2   6  10       11.70       13.12      2.92 o
  -1   6  10       18.88       20.78      3.04 o
   0   6  10        3.25        2.93      1.50 o
   1   6  10       25.11       23.85      3.40 o
   2   6  10        1.06        2.01      1.25 o
   3   6  10        4.58        4.13      1.40 o
  -6   7  10        0.88        0.73      1.53 o
  -5   7  10        2.38        1.16      1.68 o
  -4   7  10        0.58        0.98      1.75 o
  -3   7  10        8.37       11.46      2.51 o
  -2   7  10        3.51        2.10      2.01 o
  -1   7  10       12.06       11.05      2.06 o
   0   7  10        5.72        4.82      1.76 o
  -4   8  10        0.02       -1.26      1.26 o
  -3   8  10        0.98        0.41      1.35 o
  -3 -12  11        4.72        5.89      1.61 o
  -2 -12  11       15.97       17.77      1.47 o
  -1 -12  11        7.36       11.34      1.36 o
   0 -12  11        2.87        2.85      1.51 o
   1 -12  11       23.43       23.93      3.38 o
   2 -12  11        0.06       -0.14      1.16 o
  -6 -11  11       45.06       49.61      2.39 o
  -5 -11  11        0.15       -0.60      1.65 o
  -4 -11  11        4.58        4.59      1.94 o
  -3 -11  11        0.15       -0.07      2.73 o
  -2 -11  11        6.24        2.96      1.52 o
  -1 -11  11       32.75       31.16      2.24 o
   0 -11  11       10.41        9.85      2.38 o
   1 -11  11        0.08        0.50      1.91 o
   2 -11  11        0.95        1.67      1.70 o
   3 -11  11        0.77       -0.12      1.51 o
  -7 -10  11        0.19        1.14      1.59 o
  -6 -10  11        8.74        6.19      2.02 o
  -5 -10  11        7.67        6.08      2.28 o
  -4 -10  11       86.67      104.35      3.39 o
  -3 -10  11        0.20       -0.96      1.73 o
  -2 -10  11      111.39      116.21      3.85 o
  -1 -10  11       38.60       35.91      3.69 o
   0 -10  11       14.63       13.92      2.92 o
   1 -10  11        6.65        6.93      2.49 o
   2 -10  11       13.65       15.96      2.67 o
   3 -10  11        3.43        4.78      2.06 o
   4 -10  11       12.86       14.33      1.80 o
  -8  -9  11        9.55        8.10      1.80 o
  -7  -9  11        5.33        5.31      2.18 o
  -6  -9  11        0.69        1.25      2.40 o
  -5  -9  11       82.05       89.99      3.34 o
  -4  -9  11       56.84       49.13      3.35 o
  -3  -9  11       56.22       52.61      3.06 o
  -2  -9  11       19.83       15.85      3.20 o
  -1  -9  11      188.67      183.45      7.25 o
   0  -9  11        0.20       -0.35      2.82 o
   1  -9  11        0.89        2.31      2.57 o
   2  -9  11       20.58       23.58      3.29 o
   3  -9  11       27.95       30.29      3.05 o
   4  -9  11        1.41        1.50      1.82 o
  -9  -8  11        7.04       10.68      1.58 o
  -8  -8  11        1.92        0.35      1.94 o
  -7  -8  11        3.78        9.57      2.80 o
  -6  -8  11       12.91       15.78      1.97 o
  -5  -8  11        3.47       -1.50      3.62 o
  -4  -8  11       12.88       14.96      2.48 o
  -3  -8  11       58.58       57.37      3.28 o
  -2  -8  11      143.56      147.55      6.73 o
  -1  -8  11      112.98       98.41      5.66 o
   0  -8  11        4.39        4.57      2.89 o
   1  -8  11       11.11       12.51      2.95 o
   2  -8  11        3.54        4.80      2.60 o
   3  -8  11       14.12       11.09      1.87 o
   4  -8  11        0.09       -1.57      1.57 o
   5  -8  11       13.11       10.17      1.93 o
 -10  -7  11        0.02       -1.14      1.27 o
  -9  -7  11        1.65        2.50      1.95 o
  -8  -7  11        5.58        6.05      2.48 o
  -7  -7  11        0.13       -0.53      1.82 o
  -6  -7  11        3.42        2.57      2.04 o
  -5  -7  11        8.44        6.50      2.01 o
  -4  -7  11       65.39       79.33      3.58 o
  -3  -7  11      398.64      385.54      7.33 o
  -2  -7  11      152.37      131.40      6.41 o
  -1  -7  11      288.59      264.96      8.73 o
   0  -7  11        7.27        4.74      2.37 o
   1  -7  11        0.20       -0.87      2.15 o
   2  -7  11        0.11        1.97      1.99 o
   3  -7  11        4.15        6.02      1.49 o
   4  -7  11       49.63       54.92      2.20 o
   5  -7  11        3.40        4.67      2.06 o
   6  -7  11        5.85        5.68      1.67 o
 -10  -6  11       21.27       22.20      2.14 o
  -9  -6  11        0.84        3.55      2.01 o
  -8  -6  11        7.60       11.58      1.92 o
  -7  -6  11       17.09       21.66      2.25 o
  -6  -6  11       25.52       26.56      2.42 o
  -5  -6  11       68.79       63.95      3.29 o
  -4  -6  11       11.20        8.27      2.03 o
  -3  -6  11        0.14        0.75      2.52 o
  -2  -6  11      435.34      383.73     10.34 o
  -1  -6  11       37.73       29.42      3.73 o
   0  -6  11       89.18       81.29      6.48 o
   1  -6  11       50.67       55.84      3.17 o
   2  -6  11        8.83        6.74      2.00 o
   3  -6  11       13.70       11.25      2.34 o
   4  -6  11        1.16        2.87      2.21 o
   5  -6  11        0.00       -0.79      2.35 o
   6  -6  11        7.64        7.48      1.97 o
 -10  -5  11       18.39       15.93      2.12 o
  -9  -5  11       18.63       25.98      2.96 o
  -8  -5  11        4.88        6.00      1.80 o
  -7  -5  11        6.94        9.05      2.57 o
  -6  -5  11       11.86        9.54      2.66 o
  -5  -5  11        4.57        4.23      2.97 o
  -4  -5  11       96.45       88.64      3.71 o
  -3  -5  11       27.78       26.33      2.44 o
  -2  -5  11      428.63      427.86     36.41 o
  -1  -5  11       58.19       52.95      4.06 o
   0  -5  11      178.28      178.22      4.90 o
   1  -5  11       47.30       43.80      2.81 o
   2  -5  11       25.49       22.71      2.31 o
   3  -5  11        4.60        6.46      2.98 o
   4  -5  11       10.49       11.14      2.94 o
   5  -5  11        4.84        7.54      2.56 o
   6  -5  11        0.70        0.60      1.82 o
   7  -5  11        6.31        4.05      1.30 o
 -10  -4  11       13.03       15.55      2.25 o
  -9  -4  11       13.32       17.41      1.71 o
  -8  -4  11       11.68       14.55      2.97 o
  -7  -4  11       25.13       28.26      3.48 o
  -6  -4  11       29.28       26.30      3.49 o
  -5  -4  11        2.30        0.60      3.12 o
  -4  -4  11        7.98        5.17      2.39 o
  -3  -4  11       15.80        9.92      2.46 o
  -2  -4  11       91.22       95.28      5.47 o
  -1  -4  11       13.66       11.56      1.93 o
   0  -4  11      298.10      288.39      6.10 o
   1  -4  11        9.60       11.32      2.15 o
   2  -4  11       16.50       11.31      3.44 o
   3  -4  11       31.93       33.93      2.67 o
   4  -4  11        0.06        1.47      2.40 o
   5  -4  11        8.71       10.29      2.76 o
   6  -4  11        1.31        0.11      1.89 o
   7  -4  11        3.67        5.52      1.31 o
 -10  -3  11        1.06        1.81      1.40 o
  -9  -3  11        1.36        1.89      2.29 o
  -8  -3  11       35.50       41.21      3.15 o
  -7  -3  11      121.21      144.48      6.25 o
  -6  -3  11       98.89      103.85      3.86 o
  -5  -3  11      172.18      181.44      4.70 o
  -4  -3  11        3.23       -0.04      3.28 o
  -3  -3  11        0.14        1.42      3.22 o
  -2  -3  11       37.58       34.11      2.50 o
  -1  -3  11      102.65       90.99      3.55 o
   0  -3  11      330.47      287.86      6.30 o
   1  -3  11       46.42       41.36      2.96 o
   2  -3  11      175.81      173.59     13.82 o
   3  -3  11       23.07       21.81      2.41 o
   4  -3  11        1.55        2.06      2.75 o
   5  -3  11       19.26       21.76      3.22 o
   6  -3  11        0.02        0.49      1.82 o
 -10  -2  11        8.53        9.09      2.00 o
  -9  -2  11        2.55        1.75      1.77 o
  -8  -2  11       24.26       19.66      2.79 o
  -7  -2  11       49.47       48.56      2.88 o
  -6  -2  11       66.98       62.38      4.72 o
  -5  -2  11       98.95       95.75      5.58 o
  -4  -2  11       21.93       21.17      3.26 o
  -3  -2  11        9.61        4.48      3.02 o
  -2  -2  11       64.30       59.74      3.82 o
  -1  -2  11      387.72      336.82      6.76 o
   0  -2  11        8.58       17.39      4.16 o
   1  -2  11       43.37       42.20      2.98 o
   2  -2  11      173.01      171.60      5.12 o
   3  -2  11       95.43       96.31      5.99 o
   4  -2  11        4.31        3.83      1.70 o
   5  -2  11       26.04       28.34      3.19 o
   6  -2  11        0.00        0.16      1.88 o
 -10  -1  11       13.39       20.99      2.09 o
  -9  -1  11        6.54        7.49      2.40 o
  -8  -1  11        0.50        3.99      2.77 o
  -7  -1  11       15.55       24.74      3.53 o
  -6  -1  11      147.18      146.35      6.80 o
  -5  -1  11        1.24        1.21      3.07 o
  -4  -1  11      207.62      177.79      7.34 o
  -3  -1  11      361.25      321.87      9.55 o
  -2  -1  11      101.11       85.85      3.63 o
  -1  -1  11       23.43       23.79      2.47 o
   0  -1  11      337.26      310.47      9.29 o
   1  -1  11       72.67       67.66      3.43 o
   2  -1  11      380.57      357.07      7.07 o
   3  -1  11       14.20       11.32      2.19 o
   4  -1  11        5.12        5.35      1.78 o
   5  -1  11       12.99       11.95      2.59 o
   6  -1  11        0.00       -0.04      1.80 o
 -10   0  11        3.05        6.63      1.88 o
  -9   0  11        1.26        1.18      2.28 o
  -8   0  11        0.02        2.88      2.56 o
  -7   0  11       77.26       79.80      5.24 o
  -6   0  11        3.90        1.46      2.85 o
  -5   0  11        6.60       10.92      3.15 o
  -4   0  11        1.18       -2.34      2.56 o
  -3   0  11      144.41      131.13      5.14 o
  -2   0  11       10.82       16.65      2.57 o
  -1   0  11        4.26        4.84      2.09 o
   0   0  11       26.19       20.24      2.49 o
   1   0  11        9.02        5.97      2.26 o
   2   0  11       83.00       76.61      4.49 o
   3   0  11       13.57       11.50      2.87 o
   4   0  11       42.94       46.12      4.22 o
   5   0  11        0.37        2.37      1.46 o
 -10   1  11        2.58        5.14      1.89 o
  -9   1  11        0.30       -1.74      2.03 o
  -8   1  11       26.46       23.52      2.34 o
  -7   1  11        0.89        2.92      2.77 o
  -6   1  11        0.77        2.43      2.95 o
  -5   1  11       79.75       84.05      5.55 o
  -4   1  11        0.00       -0.58      2.75 o
  -3   1  11        1.15        3.58      3.02 o
  -2   1  11      437.91      401.95      8.57 o
  -1   1  11       55.18       57.13      3.17 o
   0   1  11       70.51       66.15      3.40 o
   1   1  11      195.35      182.34     15.41 o
   2   1  11        1.49        0.69      1.83 o
   3   1  11       10.37       13.50      3.85 o
   4   1  11       37.49       39.82      2.51 o
   5   1  11       26.48       28.17      2.52 o
 -10   2  11        5.41        2.81      1.54 o
  -9   2  11        1.85        2.44      2.19 o
  -8   2  11        1.83        3.33      1.89 o
  -7   2  11        5.09        2.85      2.91 o
  -6   2  11        2.38        0.28      2.52 o
  -5   2  11        0.31        0.60      2.12 o
  -4   2  11        3.28        0.31      2.19 o
  -3   2  11       13.23       20.80      3.69 o
  -2   2  11       18.06       22.64      2.47 o
  -1   2  11       11.81        6.22      2.04 o
   0   2  11        5.89        7.42      1.92 o
   1   2  11        0.00        1.53      1.86 o
   2   2  11        0.19       -0.38      2.08 o
   3   2  11        2.68        0.93      2.26 o
   4   2  11        1.40        2.63      2.28 o
   5   2  11        0.09        0.69      1.54 o
  -9   3  11        0.21       -0.26      1.68 o
  -8   3  11       15.10       16.40      2.75 o
  -7   3  11       29.09       28.96      2.52 o
  -6   3  11       20.34       19.34      2.15 o
  -5   3  11        1.67        1.09      1.86 o
  -4   3  11        1.40        2.96      2.00 o
  -3   3  11       81.62       74.34      4.84 o
  -2   3  11        2.46        4.99      2.04 o
  -1   3  11       98.43      110.65      6.42 o
   0   3  11       90.75       84.26      8.84 o
   1   3  11        7.59        7.25      2.80 o
   2   3  11        0.69       -1.72      2.36 o
   3   3  11       90.76      106.91      4.89 o
   4   3  11        0.58       -1.63      1.63 o
  -9   4  11        2.82        2.24      1.44 o
  -8   4  11        1.45        1.01      1.77 o
  -7   4  11        0.88        2.79      2.14 o
  -6   4  11        2.05        3.19      1.32 o
  -5   4  11       16.29       18.60      2.09 o
  -4   4  11        4.22        2.07      1.86 o
  -3   4  11       36.65       34.90      2.57 o
  -2   4  11        1.08        2.39      1.87 o
  -1   4  11       61.91       75.06      4.21 o
   0   4  11        8.36        6.64      2.46 o
   1   4  11        3.21        2.19      2.10 o
   2   4  11       18.32       22.92      2.85 o
   3   4  11        0.25        0.56      1.29 o
   4   4  11        0.53       -0.12      1.25 o
  -7   5  11        1.97        3.53      1.88 o
  -6   5  11        3.45        3.25      1.49 o
  -5   5  11       17.22       23.07      1.91 o
  -4   5  11        1.34        0.02      3.21 o
  -3   5  11        0.06        0.61      2.45 o
  -2   5  11        8.19        5.74      2.70 o
  -1   5  11       21.63       20.52      2.03 o
   0   5  11        2.18        1.01      1.50 o
   1   5  11       16.74       14.14      1.63 o
   2   5  11       20.43       17.94      3.09 o
   3   5  11        0.48        1.72      1.21 o
  -6   6  11        1.71        4.15      1.61 o
  -5   6  11       33.53       41.96      2.98 o
  -4   6  11        7.35        9.16      2.19 o
  -3   6  11        0.03       -0.39      2.06 o
  -2   6  11        0.03       -1.86      1.90 o
  -1   6  11        9.47        8.17      2.15 o
   0   6  11        8.26        8.17      1.77 o
  -4   7  11        3.91        4.26      1.35 o
  -3   7  11        4.97        4.63      1.45 o
  -2   7  11        1.69        1.54      1.37 o
  -3 -12  12        1.44        3.97      1.30 o
  -2 -12  12        1.53        2.55      1.35 o
  -1 -12  12       17.01       16.47      1.16 o
   0 -12  12       18.64       15.39      1.13 o
  -5 -11  12       64.29       73.36      3.01 o
  -4 -11  12        0.35        3.44      1.89 o
  -3 -11  12       17.88       20.90      1.69 o
  -2 -11  12        1.39        0.69      1.42 o
  -1 -11  12        0.55       -1.20      1.43 o
   0 -11  12       19.05       18.48      1.68 o
   1 -11  12       26.08       25.87      2.38 o
   2 -11  12       11.98       15.36      1.75 o
  -7 -10  12        0.19       -1.05      1.38 o
  -6 -10  12       67.45       74.98      3.51 o
  -5 -10  12       28.20       28.94      2.99 o
  -4 -10  12       41.69       51.07      2.44 o
  -3 -10  12       71.80       64.66      2.88 o
  -2 -10  12       11.66       10.22      1.87 o
  -1 -10  12       19.00       20.00      4.03 o
   0 -10  12        4.33        7.06      2.46 o
   1 -10  12       21.20       26.89      3.09 o
   2 -10  12       18.01       15.69      2.42 o
   3 -10  12        0.14       -0.02      1.51 o
  -8  -9  12        3.26        4.39      1.38 o
  -7  -9  12        2.14        1.71      1.96 o
  -6  -9  12       37.09       39.71      3.43 o
  -5  -9  12        3.73        2.43      1.68 o
  -4  -9  12       39.35       34.42      2.42 o
  -3  -9  12       90.52       92.42      3.65 o
  -2  -9  12       19.54       15.76      2.06 o
  -1  -9  12       99.05       92.89      5.27 o
   0  -9  12        3.88        3.85      2.33 o
   1  -9  12        0.54       -1.14      2.25 o
   2  -9  12        3.19        2.54      2.04 o
   3  -9  12        3.23        3.41      1.93 o
  -8  -8  12        3.00        2.52      1.81 o
  -7  -8  12        3.65        2.00      2.25 o
  -6  -8  12        8.10        5.03      1.67 o
  -5  -8  12        2.08        4.47      1.80 o
  -4  -8  12      307.71      322.67      6.70 o
  -3  -8  12        0.11        1.86      1.95 o
  -2  -8  12       22.05       16.81      3.18 o
  -1  -8  12        5.20        5.89      2.72 o
   0  -8  12       10.83       10.31      2.80 o
   1  -8  12        0.14        0.81      2.29 o
   2  -8  12        2.37        0.96      2.22 o
   3  -8  12        1.70        1.16      1.54 o
   4  -8  12        0.03       -0.86      1.92 o
  -9  -7  12        0.37        0.68      1.59 o
  -8  -7  12       26.80       26.77      2.91 o
  -7  -7  12        3.55        3.19      1.77 o
  -6  -7  12        1.13        1.21      1.74 o
  -5  -7  12        0.04       -1.63      1.80 o
  -4  -7  12      112.77       98.10      3.92 o
  -3  -7  12       32.19       33.29      2.79 o
  -2  -7  12       25.41       18.83      3.43 o
  -1  -7  12       77.48       76.82      4.95 o
   0  -7  12       23.10       19.87      3.16 o
   1  -7  12        0.65       -1.86      1.86 o
   2  -7  12        8.76       12.04      4.08 o
   3  -7  12       38.34       39.07      3.20 o
   4  -7  12        0.51        1.72      2.04 o
   5  -7  12        2.69        1.06      1.70 o
  -9  -6  12        2.89        3.84      1.70 o
  -8  -6  12        8.63        9.16      1.63 o
  -7  -6  12        0.03        0.23      1.70 o
  -6  -6  12       26.34       25.13      2.30 o
  -5  -6  12      118.30      106.34      4.07 o
  -4  -6  12        9.13       12.36      2.83 o
  -3  -6  12       44.62       46.49      3.09 o
  -2  -6  12      175.94      167.64      7.10 o
  -1  -6  12       59.43       55.44      7.55 o
   0  -6  12       21.50       18.07      2.31 o
   1  -6  12       24.51       24.29      2.53 o
   2  -6  12        1.95        2.92      1.89 o
   3  -6  12        0.53        1.95      2.34 o
   4  -6  12        1.97        0.07      2.19 o
   5  -6  12        0.22       -1.16      1.88 o
   6  -6  12        0.03        0.31      1.28 o
 -10  -5  12       22.55       23.16      1.89 o
  -9  -5  12        0.73        2.23      1.39 o
  -8  -5  12       21.90       25.00      2.04 o
  -7  -5  12       22.93       22.02      2.09 o
  -6  -5  12       89.66       80.65      3.53 o
  -5  -5  12       60.84       61.20      3.22 o
  -4  -5  12       22.42       17.24      2.17 o
  -3  -5  12       34.90       34.78      2.17 o
  -2  -5  12       90.63       82.69      3.91 o
  -1  -5  12       16.58       14.75      2.08 o
   0  -5  12       29.06       31.53      2.47 o
   1  -5  12       54.93       54.49      2.89 o
   2  -5  12        7.45        5.90      2.77 o
   3  -5  12        5.04        8.28      2.67 o
   4  -5  12        2.24        1.38      2.32 o
   5  -5  12        3.07        4.07      2.18 o
   6  -5  12        4.29        4.99      1.41 o
 -10  -4  12        5.34        6.86      1.61 o
  -9  -4  12       11.57       15.08      1.53 o
  -8  -4  12        3.77        5.68      2.34 o
  -7  -4  12       53.72       54.74      4.13 o
  -6  -4  12       29.82       32.47      3.47 o
  -5  -4  12      200.68      210.73      5.07 o
  -4  -4  12       98.66       91.24      6.75 o
  -3  -4  12       12.59       13.17      4.05 o
  -2  -4  12       88.93       83.42      4.64 o
  -1  -4  12       20.84       19.77      2.48 o
   0  -4  12        0.28       -1.44      2.11 o
   1  -4  12      154.56      146.59      6.87 o
   2  -4  12      155.96      129.40      6.48 o
   3  -4  12       13.29       10.30      2.82 o
   4  -4  12        0.74        0.05      2.43 o
   5  -4  12        0.86        0.18      2.02 o
   6  -4  12        1.99        2.68      1.38 o
 -10  -3  12        0.44        1.64      1.28 o
  -9  -3  12        8.17        6.56      2.22 o
  -8  -3  12       15.39       16.80      2.67 o
  -7  -3  12       24.49       29.87      2.59 o
  -6  -3  12       35.22       37.07      3.70 o
  -5  -3  12        3.71       -2.30      3.08 o
  -4  -3  12       12.32       18.20      3.14 o
  -3  -3  12       80.02       91.65      5.56 o
  -2  -3  12       30.02       31.72      2.50 o
  -1  -3  12      106.31      105.36      3.93 o
   0  -3  12      146.93      122.02      6.35 o
   1  -3  12       37.50       41.64      4.66 o
   2  -3  12       24.04       23.14      4.19 o
   3  -3  12        6.09        6.25      2.88 o
   4  -3  12       24.38       22.80      3.14 o
   5  -3  12        0.03        2.11      1.93 o
   6  -3  12        3.85        3.20      1.44 o
  -9  -2  12        0.00        0.74      2.31 o
  -8  -2  12        5.59       12.58      2.66 o
  -7  -2  12        1.25        8.00      2.75 o
  -6  -2  12       20.92        8.55      2.87 o
  -5  -2  12        2.70        4.53      2.91 o
  -4  -2  12      266.18      237.18      8.28 o
  -3  -2  12       20.12       13.07      3.05 o
  -2  -2  12       24.30       24.01      2.31 o
  -1  -2  12        0.02        0.00      1.88 o
   0  -2  12      262.75      237.53      6.00 o
   1  -2  12        0.07        0.21      1.88 o
   2  -2  12        9.66       10.51      2.16 o
   3  -2  12        4.27        3.16      1.78 o
   4  -2  12       20.93       21.40      3.08 o
   5  -2  12       20.62       17.82      2.33 o
 -10  -1  12        0.32        1.91      1.79 o
  -9  -1  12        0.03        0.04      2.09 o
  -8  -1  12        1.24        1.83      2.43 o
  -7  -1  12        7.94        6.05      2.92 o
  -6  -1  12       14.55       20.19      3.42 o
  -5  -1  12       51.20       47.46      4.36 o
  -4  -1  12        8.22        5.63      2.94 o
  -3  -1  12       85.63       72.01      5.34 o
  -2  -1  12      117.34      108.88      4.50 o
  -1  -1  12      532.26      489.92      9.89 o
   0  -1  12      128.65      119.27      4.30 o
   1  -1  12       18.75       15.68      2.51 o
   2  -1  12       94.86       96.70      3.87 o
   3  -1  12       24.50       24.74      2.31 o
   4  -1  12       24.87       23.93      2.72 o
   5  -1  12       16.02       21.98      2.07 o
 -10   0  12        1.31        4.16      1.59 o
  -9   0  12       12.95       13.60      2.34 o
  -8   0  12        0.05       -1.54      1.54 o
  -7   0  12       11.33       12.82      2.97 o
  -6   0  12       16.09       13.17      3.03 o
  -5   0  12        5.54        2.71      2.72 o
  -4   0  12       32.62       30.98      3.74 o
  -3   0  12       89.53       83.08      5.49 o
  -2   0  12      100.06       83.65      3.73 o
  -1   0  12        4.75        2.80      2.03 o
   0   0  12        3.19        6.18      1.97 o
   1   0  12        0.37       -0.60      2.50 o
   2   0  12       13.94       15.68      2.18 o
   3   0  12        8.84        7.88      1.65 o
   4   0  12       11.03       10.59      1.55 o
  -9   1  12        0.78       -0.49      1.88 o
  -8   1  12        2.97        5.21      1.65 o
  -7   1  12       12.72       12.94      2.97 o
  -6   1  12       11.07        9.61      2.98 o
  -5   1  12       38.83       34.33      3.91 o
  -4   1  12       12.60       11.89      2.21 o
  -3   1  12      163.56      154.63      7.03 o
  -2   1  12        0.42        3.16      1.92 o
  -1   1  12       96.57       82.55      3.63 o
   0   1  12       17.21       14.90      2.12 o
   1   1  12       17.80       16.18      4.49 o
   2   1  12        5.69        4.31      1.83 o
   3   1  12        0.10       -1.60      1.64 o
   4   1  12       27.83       27.71      2.69 o
  -9   2  12        1.41        1.14      1.69 o
  -8   2  12        0.00        1.72      2.01 o
  -7   2  12        1.28        2.46      2.53 o
  -6   2  12        0.86        0.82      2.62 o
  -5   2  12        2.57        4.41      2.08 o
  -4   2  12        3.75        3.57      1.94 o
  -3   2  12       13.70       12.62      2.86 o
  -2   2  12       58.40       62.51      3.12 o
  -1   2  12        0.00        1.81      1.89 o
   0   2  12        7.85       10.45      1.88 o
   1   2  12        7.11        7.56      1.84 o
   2   2  12       10.32       12.00      2.71 o
   3   2  12       13.30       12.75      2.44 o
   4   2  12        1.65        0.63      1.39 o
  -9   3  12        3.52        5.92      1.36 o
  -8   3  12        0.54        1.47      1.72 o
  -7   3  12        0.58        0.02      1.45 o
  -6   3  12        2.81        2.25      2.46 o
  -5   3  12        1.32       -2.17      2.17 o
  -4   3  12        3.38        2.08      1.74 o
  -3   3  12        4.03        4.68      1.78 o
  -2   3  12        7.81       12.19      1.84 o
  -1   3  12       20.04       20.21      3.28 o
   0   3  12        0.08        0.23      1.64 o
   1   3  12       19.29       18.91      2.78 o
   2   3  12        3.68        1.34      1.90 o
   3   3  12        3.58        4.19      1.61 o
  -7   4  12       11.40        9.89      1.88 o
  -6   4  12        5.35        9.09      1.68 o
  -5   4  12        3.68        5.10      1.24 o
  -4   4  12        4.06        3.58      1.56 o
  -3   4  12       51.19       64.34      3.79 o
  -2   4  12        0.02       -1.56      1.70 o
  -1   4  12        0.84        2.46      1.56 o
   0   4  12        3.33        3.90      1.42 o
   1   4  12        5.46        4.23      2.79 o
   2   4  12        0.08        0.71      1.07 o
  -5   5  12        2.54        4.04      1.76 o
  -4   5  12        5.65        5.70      2.10 o
  -3   5  12        0.10       -0.59      1.89 o
  -2   5  12        1.52        2.98      1.94 o
  -1   5  12        0.98        0.49      1.72 o
   0   5  12        3.45        2.96      1.53 o
  -4   6  12        0.08        3.57      1.34 o
  -3   6  12        1.63        2.25      1.41 o
  -2   6  12        0.12        1.59      1.35 o
  -4 -11  13        0.00       -1.41      1.41 o
  -3 -11  13        0.29        0.64      1.07 o
  -2 -11  13        7.75        7.67      2.43 o
  -1 -11  13        4.77        5.53      1.24 o
   0 -11  13       15.30       15.51      1.35 o
   1 -11  13       23.54       24.84      1.28 o
  -6 -10  13        7.59       10.16      1.65 o
  -5 -10  13        7.99        7.55      1.29 o
  -4 -10  13        0.30        0.11      1.35 o
  -3 -10  13       11.42       11.26      1.53 o
  -2 -10  13       47.90       48.73      2.44 o
  -1 -10  13        7.64        7.77      1.84 o
   0 -10  13        0.00        0.07      1.22 o
   1 -10  13        9.23        8.99      1.97 o
   2 -10  13        1.08        1.92      1.41 o
  -7  -9  13        7.96       10.47      1.72 o
  -6  -9  13       16.42       15.85      2.17 o
  -5  -9  13       26.01       31.64      2.01 o
  -4  -9  13        1.09        2.38      1.41 o
  -3  -9  13       20.83       23.18      2.15 o
  -2  -9  13        5.55        4.40      1.77 o
  -1  -9  13        5.82        3.64      1.62 o
   0  -9  13        1.42       -0.11      2.13 o
   1  -9  13        3.98        6.50      2.05 o
   2  -9  13        0.28        1.80      1.75 o
  -8  -8  13        1.41        2.68      1.42 o
  -7  -8  13        2.88        2.28      1.28 o
  -6  -8  13       16.13       15.30      1.78 o
  -5  -8  13       17.67       18.74      1.98 o
  -4  -8  13       10.05        8.04      2.65 o
  -3  -8  13      127.67      123.86      4.00 o
  -2  -8  13        9.46        7.37      1.90 o
  -1  -8  13        2.67        2.84      2.37 o
   0  -8  13        0.65        1.66      2.24 o
   1  -8  13        0.34        0.04      2.02 o
   2  -8  13        0.77       -0.78      1.96 o
   3  -8  13        0.55       -1.96      1.96 o
  -8  -7  13       16.17       16.78      2.15 o
  -7  -7  13        8.93       10.37      1.57 o
  -6  -7  13       11.58       11.95      1.77 o
  -5  -7  13        0.00        1.68      1.71 o
  -4  -7  13        3.22        1.93      1.69 o
  -3  -7  13       64.30       69.68      8.83 o
  -2  -7  13        4.30        2.48      1.85 o
  -1  -7  13        3.51        2.78      2.46 o
   0  -7  13        0.79        5.39      1.82 o
   1  -7  13        0.03       -0.88      1.73 o
   2  -7  13       12.53       12.83      1.65 o
   3  -7  13        1.02       -0.15      1.94 o
   4  -7  13        0.19       -0.44      1.59 o
  -9  -6  13        6.10        6.92      1.58 o
  -8  -6  13       46.64       54.61      2.13 o
  -7  -6  13       66.42       68.78      3.87 o
  -6  -6  13        0.01       -0.18      1.69 o
  -5  -6  13       15.58       17.78      2.14 o
  -4  -6  13      121.50      113.41      4.72 o
  -3  -6  13       63.84       74.38      7.08 o
  -2  -6  13      101.36      104.00      5.48 o
  -1  -6  13        4.07        0.91      1.57 o
   0  -6  13       13.09       13.25      1.89 o
   1  -6  13        1.56        3.31      2.60 o
   2  -6  13       38.68       48.13      3.77 o
   3  -6  13        3.19        3.41      1.98 o
   4  -6  13        8.34        9.88      1.98 o
   5  -6  13        1.17        1.73      1.23 o
  -9  -5  13        0.62       -0.08      1.19 o
  -8  -5  13        6.24        6.31      1.42 o
  -7  -5  13        6.23        3.66      1.67 o
  -6  -5  13       19.32       19.89      2.16 o
  -5  -5  13        4.02        5.46      1.83 o
  -4  -5  13        0.04        0.01      1.85 o
  -3  -5  13        2.80        1.65      1.72 o
  -2  -5  13        0.38       -1.40      4.19 o
  -1  -5  13        7.58       11.16      2.87 o
   0  -5  13       27.45       32.11      2.43 o
   1  -5  13       30.40       27.58      2.36 o
   2  -5  13       17.55       18.17      2.78 o
   3  -5  13       32.13       37.15      3.58 o
   4  -5  13       63.02       65.78      3.60 o
   5  -5  13        0.82        1.80      1.31 o
  -9  -4  13        0.31        1.56      1.28 o
  -8  -4  13       27.07       32.50      3.78 o
  -7  -4  13        0.98        0.63      1.75 o
  -6  -4  13       67.23       63.18      6.18 o
  -5  -4  13        0.01        1.25      2.95 o
  -4  -4  13       54.14       45.17      3.35 o
  -3  -4  13       58.08       53.95      4.15 o
  -2  -4  13        9.33       11.12      1.99 o
  -1  -4  13       10.73       14.51      3.06 o
   0  -4  13        4.33        3.16      1.86 o
   1  -4  13        8.20        4.95      2.76 o
   2  -4  13       10.80        9.98      2.57 o
   3  -4  13        1.39        0.44      2.42 o
   4  -4  13        6.23        7.36      2.18 o
   5  -4  13       16.18       19.98      1.88 o
  -9  -3  13        7.58        7.18      1.81 o
  -8  -3  13        9.49        8.57      2.31 o
  -7  -3  13        5.16        5.14      2.70 o
  -6  -3  13       25.82       26.84      3.14 o
  -5  -3  13       24.44       21.43      3.23 o
  -4  -3  13        1.08       -0.64      1.94 o
  -3  -3  13       11.13       11.81      2.06 o
  -2  -3  13       41.71       43.84      2.77 o
  -1  -3  13       78.15       78.81      5.33 o
   0  -3  13      293.24      274.12      8.93 o
   1  -3  13      120.78      114.29      5.99 o
   2  -3  13       63.35       59.53      4.58 o
   3  -3  13        7.00        8.34      2.53 o
   4  -3  13       39.56       48.93      3.28 o
   5  -3  13        0.32        0.29      1.39 o
  -9  -2  13        0.06       -1.23      1.97 o
  -8  -2  13        0.54        3.97      1.84 o
  -7  -2  13        0.62       -2.56      2.56 o
  -6  -2  13       17.70       23.80      3.21 o
  -5  -2  13       32.52       35.40      3.99 o
  -4  -2  13        4.70        3.75      2.77 o
  -3  -2  13        0.00       -0.97      2.78 o
  -2  -2  13       87.27       77.19      4.32 o
  -1  -2  13       15.09       13.65      3.18 o
   0  -2  13        4.83       11.74      3.14 o
   1  -2  13       30.01       29.23      3.60 o
   2  -2  13       67.69       66.43      4.60 o
   3  -2  13        0.17        1.49      2.06 o
   4  -2  13        0.42       -0.66      1.77 o
  -9  -1  13        0.74        1.35      1.81 o
  -8  -1  13        2.98        1.55      1.95 o
  -7  -1  13       20.14       23.25      2.96 o
  -6  -1  13        8.08        4.50      2.49 o
  -5  -1  13       39.95       41.15      4.26 o
  -4  -1  13        0.79        1.05      2.67 o
  -3  -1  13       41.65       36.88      3.03 o
  -2  -1  13       32.10       30.41      3.87 o
  -1  -1  13        3.06        1.48      2.72 o
   0  -1  13        8.61        5.49      2.05 o
   1  -1  13       24.52       21.47      2.28 o
   2  -1  13        5.43        6.00      1.82 o
   3  -1  13        9.08        7.49      2.14 o
   4  -1  13        0.86       -0.07      1.68 o
  -9   0  13        0.09        1.35      1.61 o
  -8   0  13       10.46       10.57      1.62 o
  -7   0  13        2.17        0.18      2.51 o
  -6   0  13       22.80       31.14      3.52 o
  -5   0  13        9.20       11.28      2.93 o
  -4   0  13       15.48       13.57      3.02 o
  -3   0  13        7.97        8.31      2.88 o
  -2   0  13        1.25       -2.63      2.71 o
  -1   0  13        0.18       -0.42      1.77 o
   0   0  13       99.47      100.14      3.82 o
   1   0  13        0.23        1.34      1.60 o
   2   0  13        0.15       -0.11      1.61 o
   3   0  13        1.52        2.59      1.95 o
  -9   1  13        3.77        3.63      1.35 o
  -8   1  13        0.08       -0.27      1.85 o
  -7   1  13        4.60        4.50      2.22 o
  -6   1  13        0.71       -0.70      2.50 o
  -5   1  13       15.94       15.94      3.31 o
  -4   1  13        6.85        3.36      1.98 o
  -3   1  13        0.40        4.53      2.60 o
  -2   1  13        2.22        3.98      2.39 o
  -1   1  13        0.02        0.51      2.25 o
   0   1  13       12.60       11.76      1.85 o
   1   1  13        5.37        5.89      1.58 o
   2   1  13        0.63        1.47      1.49 o
  -8   2  13        4.19        3.50      1.76 o
  -7   2  13        0.19        0.35      1.35 o
  -6   2  13        4.41        9.02      2.38 o
  -5   2  13       39.80       45.25      3.87 o
  -4   2  13        4.56        3.13      1.72 o
  -3   2  13       20.76       22.09      2.23 o
  -2   2  13        4.08        2.54      2.39 o
  -1   2  13        9.87       15.90      1.75 o
   0   2  13        1.66        2.49      1.56 o
   1   2  13        2.14        0.80      1.91 o
   2   2  13        3.68        4.34      1.73 o
  -7   3  13        1.64        1.44      1.64 o
  -6   3  13        0.32        1.34      1.29 o
  -5   3  13        0.17        0.58      1.45 o
  -4   3  13        0.41        1.54      1.48 o
  -3   3  13        0.05       -0.35      1.50 o
  -2   3  13        5.10        8.96      2.53 o
  -1   3  13        1.25        0.98      1.19 o
   0   3  13        8.59        8.45      2.42 o
   1   3  13        1.14        1.09      1.14 o
  -5   4  13        1.14        2.76      1.23 o
  -4   4  13        6.54        8.48      1.83 o
  -3   4  13        2.19        3.97      1.95 o
  -2   4  13        3.48        2.42      1.94 o
  -1   4  13        0.09       -1.08      1.70 o
   0   4  13        0.05       -0.94      1.45 o
  -5 -10  14        1.39        0.82      1.20 o
  -4 -10  14        0.07       -0.87      1.01 o
  -3 -10  14        0.04        0.74      1.07 o
  -2 -10  14       14.17       14.19      1.37 o
  -1 -10  14        9.67       10.64      1.28 o
   0 -10  14        4.52        4.26      1.02 o
  -6  -9  14        3.93        4.77      1.43 o
  -5  -9  14        0.56       -0.42      1.13 o
  -4  -9  14        0.08        0.44      1.20 o
  -3  -9  14        3.36        3.61      1.39 o
  -2  -9  14        0.50       -0.50      1.38 o
  -1  -9  14        0.71        1.54      1.23 o
   0  -9  14       10.05        8.98      1.57 o
   1  -9  14       25.07       28.52      3.08 o
  -7  -8  14        4.57        5.90      1.46 o
  -6  -8  14       11.93       13.86      2.93 o
  -5  -8  14       15.02       17.96      1.71 o
  -4  -8  14        3.43        5.23      1.56 o
  -3  -8  14       57.98       54.89      2.62 o
  -2  -8  14        6.66        8.92      1.65 o
  -1  -8  14       21.97       29.00      1.98 o
   0  -8  14       42.54       46.66      2.18 o
   1  -8  14        7.05        8.89      1.41 o
  -7  -7  14        1.42        2.45      1.18 o
  -6  -7  14        1.07        0.10      1.33 o
  -5  -7  14        8.72        9.37      1.53 o
  -4  -7  14        0.55        1.02      1.56 o
  -3  -7  14        7.17        4.68      1.71 o
  -2  -7  14        0.23       -1.58      1.58 o
  -1  -7  14        2.99        5.23      1.61 o
   0  -7  14        1.58        1.06      1.57 o
   1  -7  14        7.10       11.48      1.48 o
   2  -7  14        0.04       -1.85      1.85 o
   3  -7  14       20.07       21.98      1.56 o
  -8  -6  14        0.02        1.05      1.95 o
  -7  -6  14        0.85       -0.67      1.27 o
  -6  -6  14       26.36       25.54      1.95 o
  -5  -6  14       20.55       18.14      2.01 o
  -4  -6  14        0.01        1.39      1.70 o
  -3  -6  14        1.42        0.65      1.72 o
  -2  -6  14        1.79        0.06      1.82 o
  -1  -6  14        0.00        1.69      1.70 o
   0  -6  14        0.32       -0.57      2.42 o
   1  -6  14        1.09       -0.40      2.07 o
   2  -6  14        1.87        2.08      2.00 o
   3  -6  14       33.83       41.05      2.63 o
  -8  -5  14        7.10        4.71      1.65 o
  -7  -5  14        0.68        1.50      1.49 o
  -6  -5  14        0.65       -0.50      1.95 o
  -5  -5  14        2.76        2.65      2.30 o
  -4  -5  14        4.58        3.18      2.53 o
  -3  -5  14       35.74       28.44      3.12 o
  -2  -5  14       15.93       12.07      1.88 o
  -1  -5  14       16.48       17.29      2.61 o
   0  -5  14       67.65       86.73      6.99 o
   1  -5  14       16.85       16.67      2.84 o
   2  -5  14       79.05       86.30      4.31 o
   3  -5  14        9.07        6.21      2.06 o
   4  -5  14       15.91       16.81      1.56 o
  -8  -4  14        3.57        9.25      2.19 o
  -7  -4  14        7.96       10.31      2.43 o
  -6  -4  14        5.68        8.77      2.41 o
  -5  -4  14        0.16        3.09      1.79 o
  -4  -4  14       19.54       15.67      2.66 o
  -3  -4  14       11.53        8.29      1.83 o
  -2  -4  14        0.77        1.05      1.76 o
  -1  -4  14        8.78       10.43      1.93 o
   0  -4  14        5.79       10.90      2.72 o
   1  -4  14       17.89       19.01      2.84 o
   2  -4  14        0.05        0.63      1.88 o
   3  -4  14        8.98        8.04      2.13 o
   4  -4  14       27.35       27.78      1.87 o
  -9  -3  14        4.44        8.75      1.39 o
  -8  -3  14       13.00       11.30      1.77 o
  -7  -3  14        1.83        0.90      1.56 o
  -6  -3  14        8.25       13.12      1.86 o
  -5  -3  14        2.10        4.75      1.64 o
  -4  -3  14        0.73        2.79      2.18 o
  -3  -3  14        0.89        1.32      1.78 o
  -2  -3  14       15.53       12.40      1.94 o
  -1  -3  14       19.63       26.49      3.25 o
   0  -3  14        1.61        2.11      2.46 o
   1  -3  14       35.77       38.36      3.58 o
   2  -3  14       51.15       55.66      3.75 o
   3  -3  14        2.99        1.09      1.91 o
  -9  -2  14        0.04        0.15      1.32 o
  -8  -2  14        4.78        4.08      1.26 o
  -7  -2  14        8.85       11.75      1.58 o
  -6  -2  14        4.32        4.95      2.59 o
  -5  -2  14       19.69       17.75      1.99 o
  -4  -2  14       30.14       27.97      2.35 o
  -3  -2  14        9.14       12.58      2.24 o
  -2  -2  14        3.67        0.13      2.39 o
  -1  -2  14       17.41       15.59      3.16 o
   0  -2  14        1.07        1.70      2.36 o
   1  -2  14        1.24        5.66      2.30 o
   2  -2  14       20.51       20.42      2.52 o
   3  -2  14        0.08        0.17      1.55 o
  -8  -1  14        0.39        0.44      1.14 o
  -7  -1  14        2.53        2.93      2.00 o
  -6  -1  14       16.49       18.01      2.82 o
  -5  -1  14        6.91        6.80      1.64 o
  -4  -1  14        0.90       -1.83      1.83 o
  -3  -1  14       17.04       18.44      3.23 o
  -2  -1  14        5.59        6.10      2.67 o
  -1  -1  14        3.11        1.21      2.59 o
   0  -1  14       27.18       31.15      3.41 o
   1  -1  14        0.57        4.43      2.19 o
   2  -1  14        7.44        9.56      1.94 o
   3  -1  14        9.70       10.63      1.53 o
  -8   0  14        0.57        1.43      1.10 o
  -7   0  14        0.00       -0.51      1.91 o
  -6   0  14        0.75        1.59      2.03 o
  -5   0  14        0.29       -0.39      1.54 o
  -4   0  14        0.02       -0.89      2.20 o
  -3   0  14        1.48        0.85      1.79 o
  -2   0  14        9.68        9.26      2.74 o
  -1   0  14        0.04        1.39      2.33 o
   0   0  14        0.07       -0.59      2.04 o
   1   0  14        0.50        0.94      1.82 o
   2   0  14        7.33        8.89      1.64 o
  -8   1  14        0.08        0.36      1.31 o
  -7   1  14        6.08        8.05      1.04 o
  -6   1  14        3.04        4.77      1.38 o
  -5   1  14        1.36        0.78      2.12 o
  -4   1  14       22.12       27.92      3.22 o
  -3   1  14        3.07        3.58      1.57 o
  -2   1  14        0.75       -0.32      2.02 o
  -1   1  14        0.52        0.36      2.13 o
   0   1  14        0.23        1.09      1.87 o
   1   1  14        0.31       -1.60      1.81 o
  -7   2  14        1.49        1.74      1.36 o
  -6   2  14        1.86        2.56      1.80 o
  -5   2  14        9.46        9.70      1.97 o
  -4   2  14        3.05        3.94      1.41 o
  -3   2  14        2.48        2.19      1.37 o
  -2   2  14       25.77       25.38      3.10 o
  -1   2  14       12.53       10.22      2.88 o
   0   2  14        7.59        3.64      1.64 o
   1   2  14       16.99       10.21      1.59 o
  -5   3  14       13.75       16.69      1.74 o
  -4   3  14        0.59        0.41      1.58 o
  -3   3  14       11.67       10.74      1.21 o
  -2   3  14        6.69       10.06      1.70 o
  -1   3  14        3.39        2.42      1.48 o
  -4  -9  15        1.38        3.44      1.37 o
  -3  -9  15        0.72        2.12      1.02 o
  -2  -9  15        2.41        2.89      1.44 o
  -1  -9  15        3.80        3.43      1.44 o
  -5  -8  15        4.73        5.98      1.13 o
  -4  -8  15        1.17        1.74      1.19 o
  -3  -8  15        4.49        4.23      1.63 o
  -2  -8  15        2.78        0.51      1.72 o
  -1  -8  15       38.20       44.66      2.68 o
   0  -8  15       11.22        9.69      1.51 o
  -6  -7  15        3.19        2.74      1.49 o
  -5  -7  15        5.44        1.39      1.24 o
  -4  -7  15        0.01       -0.13      1.46 o
  -3  -7  15        0.94        1.45      1.96 o
  -2  -7  15        1.09        1.48      1.76 o
  -1  -7  15        1.59        1.34      1.73 o
   0  -7  15        0.73       -1.77      1.77 o
  -7  -6  15        1.08        0.10      1.42 o
  -6  -6  15        5.84        8.51      2.00 o
  -5  -6  15        2.57        3.18      1.97 o
  -4  -6  15        0.01        1.25      2.01 o
  -3  -6  15       15.98       16.09      2.51 o
  -2  -6  15        0.22        1.71      1.88 o
  -1  -6  15       12.58       12.05      1.47 o
   0  -6  15        8.49        5.89      1.98 o
   1  -6  15        2.13        2.11      1.70 o
   2  -6  15       21.09       27.08      1.83 o
  -7  -5  15        0.48        0.89      1.57 o
  -6  -5  15        5.43        3.68      1.90 o
  -5  -5  15       10.99       14.95      2.35 o
  -4  -5  15        0.04       -0.92      2.01 o
  -3  -5  15        3.73        3.66      1.53 o
  -2  -5  15        1.73        0.87      1.52 o
  -1  -5  15        7.42        7.89      1.53 o
   0  -5  15        0.84        4.57      1.90 o
   1  -5  15        0.54        2.58      1.69 o
   2  -5  15       33.97       36.49      2.36 o
  -8  -4  15        0.46        1.77      1.22 o
  -7  -4  15        0.28        0.58      1.64 o
  -6  -4  15        3.51        2.80      1.75 o
  -5  -4  15        2.46        2.87      1.58 o
  -4  -4  15        0.32       -0.83      2.20 o
  -3  -4  15       27.27       31.98      2.56 o
  -2  -4  15       21.03       20.97      1.89 o
  -1  -4  15        0.33       -0.75      2.02 o
   0  -4  15        6.59        5.38      2.04 o
   1  -4  15        7.27        5.80      2.00 o
   2  -4  15        5.63        8.68      1.57 o
  -8  -3  15        4.08        6.61      1.31 o
  -7  -3  15        1.01        0.48      1.48 o
  -6  -3  15        4.97        6.97      1.35 o
  -5  -3  15        2.99        3.40      1.42 o
  -4  -3  15        3.66        1.58      1.56 o
  -3  -3  15        6.24        7.60      1.67 o
  -2  -3  15       18.47       21.63      2.81 o
  -1  -3  15        0.06       -0.66      2.06 o
   0  -3  15        0.04        0.66      1.95 o
   1  -3  15       27.00       32.83      2.88 o
   2  -3  15        1.23        3.66      1.51 o
  -7  -2  15        4.88        7.11      1.20 o
  -6  -2  15        5.54        2.71      1.26 o
  -5  -2  15        1.38        3.75      1.39 o
  -4  -2  15        6.66        7.99      1.61 o
  -3  -2  15       17.15       19.93      2.76 o
  -2  -2  15        0.29        0.77      2.15 o
  -1  -2  15        4.12        3.23      2.22 o
   0  -2  15        3.12        4.01      2.03 o
   1  -2  15        0.52        0.65      1.61 o
   2  -2  15        5.30        2.99      1.36 o
  -7  -1  15        0.00       -0.86      0.86 o
  -6  -1  15        3.82        6.09      1.30 o
  -5  -1  15        1.13        1.47      1.36 o
  -4  -1  15        4.16        5.88      2.11 o
  -3  -1  15        0.77        1.38      2.06 o
  -2  -1  15        3.09        5.70      2.26 o
  -1  -1  15       11.53       10.18      2.33 o
   0  -1  15        0.00       -1.16      1.88 o
   1  -1  15        0.07       -1.47      1.48 o
  -7   0  15        2.37        2.65      1.29 o
  -6   0  15        8.06        7.63      1.73 o
  -5   0  15        0.02        0.44      1.67 o
  -4   0  15       11.70       14.11      2.37 o
  -3   0  15        7.45        8.02      2.15 o
  -2   0  15        2.82       -0.15      1.33 o
  -1   0  15       35.39       41.86      2.86 o
   0   0  15        8.97       10.73      1.66 o
  -6   1  15       18.96       28.62      1.35 o
  -5   1  15        0.30        0.56      1.55 o
  -4   1  15        0.06       -0.35      1.59 o
  -3   1  15        1.28        2.28      1.68 o
  -2   1  15        8.35        9.71      1.22 o
  -1   1  15        6.50        6.50      1.92 o
  -4  -7  16        1.16       -0.27      1.34 o
  -3  -7  16        0.70        1.79      1.39 o
  -2  -7  16        5.12        8.32      1.41 o
  -5  -6  16        0.50       -1.38      1.38 o
  -4  -6  16        9.36       11.80      1.69 o
  -3  -6  16        0.24        2.14      1.57 o
  -2  -6  16        0.08        0.99      1.62 o
  -6  -5  16       13.42       19.03      1.61 o
  -5  -5  16        9.96        8.70      1.60 o
  -4  -5  16        1.04        0.19      1.55 o
  -3  -5  16        7.04        6.23      1.64 o
  -2  -5  16        0.05        0.61      1.78 o
  -1  -5  16        1.24        3.73      1.63 o
  -6  -4  16        0.04        0.82      1.36 o
  -5  -4  16        2.59        0.46      1.52 o
  -4  -4  16        0.01        0.88      2.98 o
  -3  -4  16        0.41        1.41      1.80 o
  -2  -4  16        8.99        8.74      1.72 o
  -1  -4  16        0.00        0.01      1.56 o
   0  -4  16        0.01       -1.44      1.44 o
  -5  -3  16        1.30        0.40      1.15 o
  -4  -3  16        6.86        7.21      1.72 o
  -3  -3  16        4.77        5.22      1.69 o
  -2  -3  16        0.60        0.57      1.66 o
  -1  -3  16        1.02        1.10      1.53 o
   0  -3  16        0.00       -1.31      1.35 o
  -5  -2  16        0.34        0.96      1.50 o
  -4  -2  16        0.44        0.46      1.57 o
  -3  -2  16        3.53        4.15      1.63 o
  -2  -2  16        1.28        3.36      1.56 o
  -1  -2  16        7.03        8.82      1.51 o
  -5  -1  16        0.24        1.17      1.37 o
  -4  -1  16        0.20       -1.47      1.47 o
  -3  -1  16        0.35       -0.41      1.52 o
  -2  -1  16       25.47       32.74      2.24 o
 
